# Supplementary material for: (1E,4E)-1,5-Bis[4-(di­ethyl­amino)­phen­yl]penta-1,4-dien-3-one
Source: Acta Crystallogr Sect E Struct Rep Online. 2014 Apr 26;70(Pt 5):o589–90. doi: 10.1107/S1600536814008356 (PMC4011286; doi:10.1107/S1600536814008356)
Supplement: Supplementary file 1 [file e-70-0o589-sup1.cif]

##############################################################################
#                                                                            #
# This CIF contains the data in a paper accepted for publication in          #
# Acta Crystallographica Section E. It conforms to the requirements of       #
# Notes for Authors for Acta Crystallographica Section E, and has been       #
# peer reviewed under the auspices of the IUCr Commission on Journals.       #
#                                                                            #
# Full details of the Crystallographic Information File format               #
# are given in the paper "The Crystallographic Information File (CIF):       #
# a New Standard Archive File for Crystallography" by S. R. Hall, F. H.      #
# Allen and I. D. Brown [Acta Cryst. (1991), A47, 655-685].                  #
#                                                                            #
# The current version of the core CIF dictionary is obtainable from          #
# ftp://ftp.iucr.org/pub/cif_core.dic.                                       #
#                                                                            #
# Software is freely available for graphical display of the structure(s)     #
# in this CIF. For information consult the CIF software page                 #
# http://www.iucr.org/resources/cif/software.                                #
#                                                                            #
# This file may be used for bona fide research purposes within the           #
# scientific community so long as proper attribution is given to the journal # 
# article from which it was obtained.                                        #
#                                                                            #
##############################################################################
data_global
_audit_creation_method     'form.cif (version 2.0)'
_journal_data_validation_number     ?
_journal_date_recd_electronic     2014-03-31
_journal_date_accepted     2014-04-13
_journal_name_full     'Acta Crystallographica, Section E'
_journal_year     2014
_journal_volume     70
_journal_issue      5
_journal_page_first     o589
_journal_page_last     o590
_journal_paper_category     QO
_journal_paper_doi     10.1107/S1600536814008356
_journal_coeditor_code     SJ5396
_publ_contact_author_name     'Assoc.Prof. Dr. Suchada Chantrapromma'
_publ_contact_author_address
;
      Department of Chemistry
      Faculty of Science
      Prince of Songkla University
      Hat-Yai, Songkhla 90112
      Thailand
;
_publ_contact_author_email     'suchada.c@psu.ac.th'
_publ_contact_author_fax     '66 74 212918'
_publ_contact_author_phone     '66 74 288447'
_publ_section_title
;
(1<i>E</i>,4<i>E</i>)-1,5-Bis[4-(diethylamino)phenyl]penta-1,4-dien-3-one
;
loop_
    _publ_author_name
    _publ_author_footnote
    _publ_author_address
    'Pumsak Ruanwas' ?
;  Department of Chemistry and Center of Excellence for Innovation in Chemistry
   Faculty of Science
   Prince of Songkla University
   Hat-Yai, Songkhla 90112
   Thailand
;
    'Suchada Chantrapromma'
;
      Thomson Reuters ResearcherID: A-5085-2009.
;
;     Department of Chemistry
      Faculty of Science
      Prince of Songkla University
      Hat-Yai, Songkhla 90112
      Thailand
;
    'Hazem A. Ghabbour' ?
;     Department of Pharmaceutical Chemistry
      College of Pharmacy
      King Saud University
      Riyadh 11451
      Kingdom of Saudi Arabia
;
    'Hoong-Kun Fun'
;
      Additional correspondence author, e-mail: hfun.c@ksu.edu.sa.
      Thomson Reuters ResearcherID: A-3561-2009.
;
;     Department of Pharmaceutical Chemistry
      College of Pharmacy
      King Saud University
      Riyadh 11451
      Kingdom of Saudi Arabia
      X-ray Crystallography Unit
      School of Physics
      Universiti Sains Malaysia
      11800 USM, Penang
      Malaysia
;
data_I
_audit_creation_method     SHELXL-97
_database_code_depnum_ccdc_archive     'CCDC 997066'
_chemical_name_systematic
;
(1<i>E</i>,4<i>E</i>)-1,5-Bis[4-(diethylamino)phenyl]penta-1,4-dien-3-one
;
_chemical_name_common
;
;
_chemical_formula_moiety     'C25 H32 N2 O'
_chemical_formula_sum     'C25 H32 N2 O'
_chemical_formula_iupac     'C25 H32 N2 O'
_chemical_formula_weight     376.53
_chemical_melting_point     ?
_chemical_melting_point_gt     440
_chemical_melting_point_lt     441
_space_group_crystal_system     monoclinic
_space_group_name_H-M_alt     'P 21/c'
_space_group_name_Hall     '-P 2ybc'
loop_
    _symmetry_equiv_pos_as_xyz
    'x, y, z'
    '-x, y+1/2, -z+1/2'
    '-x, -y, -z'
    'x, -y-1/2, z-1/2'
_cell_length_a     10.4290(4)
_cell_length_b     40.4773(16)
_cell_length_c     10.8087(5)
_cell_angle_alpha     90.00
_cell_angle_beta     100.2621(13)
_cell_angle_gamma     90.00
_cell_volume     4489.8(3)
_cell_formula_units_Z     8
_cell_measurement_reflns_used     10289
_cell_measurement_theta_min     2.16
_cell_measurement_theta_max     27.50
_cell_measurement_temperature     296(2)
_exptl_crystal_description     Block
_exptl_crystal_colour     Orange
_exptl_crystal_size_max     0.42
_exptl_crystal_size_mid     0.38
_exptl_crystal_size_min     0.34
_exptl_crystal_density_diffrn     1.114
_exptl_crystal_density_meas     ?
_exptl_crystal_density_method     'not measured'
_exptl_crystal_F_000     1632
_exptl_absorpt_coefficient_mu     0.068
_exptl_absorpt_correction_type     multi-scan
_exptl_absorpt_process_details     '(SADABS; Bruker, 2009)'
_exptl_absorpt_correction_T_min     0.9722
_exptl_absorpt_correction_T_max     0.9773
_exptl_special_details     ?
_diffrn_ambient_temperature     296(2)
_diffrn_radiation_type     MoK\a
_diffrn_radiation_wavelength     0.71073
_diffrn_measurement_device_type     'Bruker APEXII D8 Venture'
_diffrn_measurement_method     '\f and \w scans'
_diffrn_detector_area_resol_mean     ?
_diffrn_reflns_number     79317
_diffrn_reflns_av_R_equivalents     0.0365
_diffrn_reflns_av_sigmaI/netI     0.0297
_diffrn_reflns_theta_min     2.16
_diffrn_reflns_theta_max     27.50
_diffrn_reflns_theta_full     27.50
_diffrn_measured_fraction_theta_max     0.997
_diffrn_measured_fraction_theta_full     0.997
_diffrn_reflns_limit_h_min     -13
_diffrn_reflns_limit_h_max     13
_diffrn_reflns_limit_k_min     -52
_diffrn_reflns_limit_k_max     52
_diffrn_reflns_limit_l_min     -14
_diffrn_reflns_limit_l_max     10
_reflns_number_total     10289
_reflns_number_gt     5710
_reflns_threshold_expression     I>2\s(I)
_refine_ls_structure_factor_coef     Fsqd
_refine_ls_matrix_type     full
_refine_ls_R_factor_all     0.1439
_refine_ls_R_factor_gt     0.0833
_refine_ls_wR_factor_gt     0.2237
_refine_ls_wR_factor_ref     0.2695
_refine_ls_goodness_of_fit_ref     1.031
_refine_ls_restrained_S_all     1.031
_refine_ls_number_reflns     10289
_refine_ls_number_parameters     501
_refine_ls_number_restraints     0
_refine_ls_hydrogen_treatment     constr
_refine_ls_weighting_scheme     calc
_refine_ls_weighting_details
         'calc w=1/[\s^2^(Fo^2^)+(0.1070P)^2^+2.8109P] where P=(Fo^2^+2Fc^2^)/3'
_atom_sites_solution_hydrogens     geom
_atom_sites_solution_primary     direct
_atom_sites_solution_secondary     difmap
_refine_ls_shift/su_max     0.001
_refine_ls_shift/su_mean     0.001
_refine_diff_density_max     0.731
_refine_diff_density_min     -0.502
_refine_ls_extinction_method     none
_refine_ls_extinction_coef     ?
loop_
    _atom_type_symbol
    _atom_type_description
    _atom_type_scat_dispersion_real
    _atom_type_scat_dispersion_imag
    _atom_type_scat_source
    'C' 'C' 0.0033 0.0016
                         'International Tables Vol C Tables 4.2.6.8 and 6.1.1.4'
    'H' 'H' 0.0000 0.0000
                         'International Tables Vol C Tables 4.2.6.8 and 6.1.1.4'
    'N' 'N' 0.0061 0.0033
                         'International Tables Vol C Tables 4.2.6.8 and 6.1.1.4'
    'O' 'O' 0.0106 0.0060
                         'International Tables Vol C Tables 4.2.6.8 and 6.1.1.4'
_computing_data_collection     '<i>APEX2</i> (Bruker, 2009)'
_computing_cell_refinement     '<i>SAINT</i> (Bruker, 2009)'
_computing_data_reduction     '<i>SAINT</i> (Bruker, 2009)'
_computing_structure_solution     '<i>SHELXTL</i> (Sheldrick, 2008)'
_computing_structure_refinement     '<i>SHELXTL</i> (Sheldrick, 2008)'
_computing_molecular_graphics     'Mercury (Macrae <i>et al.</i>, 2006)'
_computing_publication_material
;
SHELXTL (Sheldrick, 2008), PLATON (Spek, 2009), Mercury (Macrae
<i>et al.</i>,
2006) and publCIF (Westrip, 2010)
;
loop_
    _atom_site_type_symbol
    _atom_site_label
    _atom_site_fract_x
    _atom_site_fract_y
    _atom_site_fract_z
    _atom_site_U_iso_or_equiv
    _atom_site_adp_type
    _atom_site_calc_flag
    _atom_site_refinement_flags
    _atom_site_occupancy
    _atom_site_symmetry_multiplicity
    _atom_site_disorder_assembly
    _atom_site_disorder_group
    O O1A 0.1268(2) 0.96078(6) 0.7957(3) 0.1055(9) Uani d . 1 1 . .
    N N1A 0.4981(3) 1.14078(9) 0.9984(4) 0.1106(9) Uani d . 1 1 . .
    N N2A 0.3434(3) 0.78543(9) 0.4536(4) 0.1131(12) Uani d . 1 1 . .
    C C1A 0.2678(3) 1.07418(8) 0.9275(3) 0.0696(8) Uani d . 1 1 . .
    H H1AA 0.1786 1.0713 0.9230 0.084 Uiso calc R 1 1 . .
    C C2A 0.3180(3) 1.10444(8) 0.9626(3) 0.0713(8) Uani d . 1 1 . .
    H H2AA 0.2637 1.1211 0.9826 0.086 Uiso calc R 1 1 . .
    C C3A 0.4464(3) 1.11050(7) 0.9686(3) 0.0664(7) Uani d . 1 1 . .
    C C4A 0.5193(3) 1.08345(8) 0.9393(3) 0.0717(8) Uani d . 1 1 . .
    H H4AA 0.6082 1.0863 0.9418 0.086 Uiso calc R 1 1 . .
    C C5A 0.4671(3) 1.05332(8) 0.9075(3) 0.0661(8) Uani d . 1 1 . .
    H H5AA 0.5215 1.0362 0.8917 0.079 Uiso calc R 1 1 . .
    C C6A 0.3383(3) 1.04736(7) 0.8981(3) 0.0584(7) Uani d . 1 1 . .
    C C7A 0.2772(3) 1.01645(8) 0.8583(3) 0.0656(8) Uani d . 1 1 . .
    H H7AA 0.1883 1.0161 0.8597 0.079 Uiso calc R 1 1 . .
    C C8A 0.3216(3) 0.98812(8) 0.8197(3) 0.0679(8) Uani d . 1 1 . .
    H H8AA 0.4098 0.9865 0.8159 0.081 Uiso calc R 1 1 . .
    C C9A 0.2389(3) 0.95964(8) 0.7835(3) 0.0716(8) Uani d . 1 1 . .
    C C10A 0.2904(3) 0.93036(8) 0.7311(3) 0.0704(8) Uani d . 1 1 . .
    H H10A 0.3791 0.9298 0.7289 0.085 Uiso calc R 1 1 . .
    C C11A 0.2197(3) 0.90447(8) 0.6866(3) 0.0705(8) Uani d . 1 1 . .
    H H11A 0.1328 0.9057 0.6958 0.085 Uiso calc R 1 1 . .
    C C12A 0.2524(3) 0.87467(8) 0.6263(3) 0.0670(8) Uani d . 1 1 . .
    C C13A 0.1631(3) 0.85018(9) 0.5856(3) 0.0788(9) Uani d . 1 1 . .
    H H13A 0.0781 0.8533 0.5983 0.095 Uiso calc R 1 1 . .
    C C14A 0.1903(3) 0.82147(9) 0.5276(3) 0.0830(10) Uani d . 1 1 . .
    H H14A 0.1235 0.8064 0.5019 0.100 Uiso calc R 1 1 . .
    C C15A 0.3124(3) 0.81444(9) 0.5066(3) 0.0816(9) Uani d . 1 1 . .
    C C16A 0.4024(3) 0.83956(9) 0.5449(4) 0.0874(10) Uani d . 1 1 . .
    H H16A 0.4871 0.8368 0.5307 0.105 Uiso calc R 1 1 . .
    C C17A 0.3733(3) 0.86792(8) 0.6019(3) 0.0780(9) Uani d . 1 1 . .
    H H17A 0.4391 0.8834 0.6252 0.094 Uiso calc R 1 1 . .
    C C18A 0.4105(4) 1.17228(11) 0.9994(5) 0.1106(9) Uani d . 1 1 . .
    H H18A 0.4459 1.1910 0.9608 0.133 Uiso calc R 1 1 . .
    H H18B 0.3220 1.1682 0.9565 0.133 Uiso calc R 1 1 . .
    C C19A 0.4157(7) 1.1772(2) 1.1270(6) 0.191(3) Uani d . 1 1 . .
    H H19A 0.3680 1.1969 1.1397 0.287 Uiso calc R 1 1 . .
    H H19B 0.5048 1.1797 1.1676 0.287 Uiso calc R 1 1 . .
    H H19C 0.3778 1.1586 1.1620 0.287 Uiso calc R 1 1 . .
    C C20A 0.6287(4) 1.14794(10) 0.9907(5) 0.1053(14) Uani d . 1 1 . .
    H H20A 0.6831 1.1294 1.0234 0.126 Uiso calc R 1 1 . .
    H H20B 0.6571 1.1670 1.0427 0.126 Uiso calc R 1 1 . .
    C C21A 0.6470(4) 1.15506(13) 0.8543(6) 0.1359(19) Uani d . 1 1 . .
    H H21A 0.7367 1.1602 0.8536 0.204 Uiso calc R 1 1 . .
    H H21B 0.5934 1.1735 0.8216 0.204 Uiso calc R 1 1 . .
    H H21C 0.6221 1.1359 0.8031 0.204 Uiso calc R 1 1 . .
    C C22A 0.2518(5) 0.75844(13) 0.4196(6) 0.1341(19) Uani d . 1 1 . .
    H H22A 0.2928 0.7379 0.4519 0.161 Uiso calc R 1 1 . .
    H H22B 0.1766 0.7619 0.4594 0.161 Uiso calc R 1 1 . .
    C C23A 0.2087(6) 0.7554(2) 0.2853(6) 0.192(3) Uani d . 1 1 . .
    H H23A 0.1598 0.7353 0.2675 0.288 Uiso calc R 1 1 . .
    H H23B 0.2830 0.7549 0.2442 0.288 Uiso calc R 1 1 . .
    H H23C 0.1545 0.7739 0.2551 0.288 Uiso calc R 1 1 . .
    C C24A 0.4748(4) 0.77697(11) 0.4505(5) 0.1150(15) Uani d . 1 1 . .
    H H24A 0.5193 0.7960 0.4232 0.138 Uiso calc R 1 1 . .
    H H24B 0.4770 0.7593 0.3901 0.138 Uiso calc R 1 1 . .
    C C25A 0.5461(5) 0.76578(13) 0.5796(6) 0.1391(19) Uani d . 1 1 . .
    H H25A 0.6335 0.7594 0.5738 0.209 Uiso calc R 1 1 . .
    H H25B 0.5012 0.7473 0.6076 0.209 Uiso calc R 1 1 . .
    H H25C 0.5485 0.7836 0.6385 0.209 Uiso calc R 1 1 . .
    O O1B 0.1127(3) 0.24045(6) 1.2120(2) 0.0964(8) Uani d . 1 1 . .
    N N1B 0.3342(3) 0.42416(6) 0.9287(2) 0.0746(7) Uani d . 1 1 . .
    N N2B -0.0762(3) 0.06584(7) 0.7744(3) 0.0836(6) Uani d . 1 1 . .
    C C1B 0.2823(3) 0.35510(8) 1.1411(3) 0.0695(8) Uani d . 1 1 . .
    H H1BA 0.2950 0.3505 1.2267 0.083 Uiso calc R 1 1 . .
    C C2B 0.3181(3) 0.38536(8) 1.1016(3) 0.0696(8) Uani d . 1 1 . .
    H H2BA 0.3553 0.4008 1.1610 0.084 Uiso calc R 1 1 . .
    C C3B 0.2996(3) 0.39377(7) 0.9702(3) 0.0608(7) Uani d . 1 1 . .
    C C4B 0.2444(3) 0.36941(7) 0.8815(3) 0.0641(7) Uani d . 1 1 . .
    H H4BA 0.2315 0.3740 0.7959 0.077 Uiso calc R 1 1 . .
    C C5B 0.2105(3) 0.33926(7) 0.9227(3) 0.0621(7) Uani d . 1 1 . .
    H H5BA 0.1756 0.3235 0.8636 0.074 Uiso calc R 1 1 . .
    C C6B 0.2267(3) 0.33099(7) 1.0545(3) 0.0585(7) Uani d . 1 1 . .
    C C7B 0.1895(3) 0.29952(7) 1.1018(3) 0.0637(7) Uani d . 1 1 . .
    H H7BA 0.2029 0.2970 1.1887 0.076 Uiso calc R 1 1 . .
    C C8B 0.1380(3) 0.27394(7) 1.0328(3) 0.0628(7) Uani d . 1 1 . .
    H H8BA 0.1215 0.2756 0.9456 0.075 Uiso calc R 1 1 . .
    C C9B 0.1068(3) 0.24305(8) 1.0936(3) 0.0656(7) Uani d . 1 1 . .
    C C10B 0.0684(3) 0.21543(7) 1.0052(3) 0.0642(7) Uani d . 1 1 . .
    H H10B 0.0672 0.2185 0.9197 0.077 Uiso calc R 1 1 . .
    C C11B 0.0353(3) 0.18616(7) 1.0473(3) 0.0635(7) Uani d . 1 1 . .
    H H11B 0.0329 0.1849 1.1327 0.076 Uiso calc R 1 1 . .
    C C12B 0.0026(3) 0.15601(7) 0.9747(3) 0.0584(7) Uani d . 1 1 . .
    C C13B -0.0287(3) 0.12771(7) 1.0357(3) 0.0627(7) Uani d . 1 1 . .
    H H13B -0.0297 0.1286 1.1215 0.075 Uiso calc R 1 1 . .
    C C14B -0.0583(3) 0.09850(7) 0.9723(3) 0.0631(7) Uani d . 1 1 . .
    H H14B -0.0800 0.0802 1.0162 0.076 Uiso calc R 1 1 . .
    C C15B -0.0564(3) 0.09543(7) 0.8384(3) 0.0653(7) Uani d . 1 1 . .
    C C16B -0.0273(3) 0.12416(8) 0.7745(3) 0.0712(8) Uani d . 1 1 . .
    H H16B -0.0272 0.1235 0.6885 0.085 Uiso calc R 1 1 . .
    C C17B 0.0009(3) 0.15306(8) 0.8405(3) 0.0675(8) Uani d . 1 1 . .
    H H17B 0.0199 0.1717 0.7969 0.081 Uiso calc R 1 1 . .
    C C18B 0.3718(4) 0.45130(9) 1.0227(4) 0.0888(10) Uani d . 1 1 . .
    H H18C 0.3391 0.4722 0.9858 0.107 Uiso calc R 1 1 . .
    H H18D 0.3316 0.4473 1.0956 0.107 Uiso calc R 1 1 . .
    C C19B 0.5093(5) 0.45352(13) 1.0617(5) 0.1251(16) Uani d . 1 1 . .
    H H19D 0.5293 0.4709 1.1226 0.188 Uiso calc R 1 1 . .
    H H19E 0.5493 0.4583 0.9902 0.188 Uiso calc R 1 1 . .
    H H19F 0.5420 0.4329 1.0985 0.188 Uiso calc R 1 1 . .
    C C20B 0.3069(3) 0.43348(8) 0.7920(3) 0.0752(8) Uani d . 1 1 . .
    H H20C 0.3648 0.4513 0.7779 0.090 Uiso calc R 1 1 . .
    H H20D 0.3253 0.4147 0.7423 0.090 Uiso calc R 1 1 . .
    C C21B 0.1729(4) 0.44383(10) 0.7499(4) 0.0940(11) Uani d . 1 1 . .
    H H21D 0.1603 0.4495 0.6624 0.141 Uiso calc R 1 1 . .
    H H21E 0.1546 0.4627 0.7977 0.141 Uiso calc R 1 1 . .
    H H21F 0.1152 0.4261 0.7618 0.141 Uiso calc R 1 1 . .
    C C22B -0.0880(4) 0.03430(9) 0.8460(3) 0.0836(6) Uani d . 1 1 . .
    H H22C -0.0547 0.0159 0.8035 0.100 Uiso calc R 1 1 . .
    H H22D -0.0366 0.0360 0.9299 0.100 Uiso calc R 1 1 . .
    C C23B -0.2198(4) 0.02852(12) 0.8539(5) 0.1128(14) Uani d . 1 1 . .
    H H23D -0.2272 0.0078 0.8956 0.169 Uiso calc R 1 1 . .
    H H23E -0.2710 0.0278 0.7708 0.169 Uiso calc R 1 1 . .
    H H23F -0.2509 0.0460 0.9008 0.169 Uiso calc R 1 1 . .
    C C24B -0.0960(4) 0.06305(10) 0.6325(3) 0.0905(11) Uani d . 1 1 . .
    H H24C -0.1620 0.0464 0.6054 0.109 Uiso calc R 1 1 . .
    H H24D -0.1289 0.0840 0.5962 0.109 Uiso calc R 1 1 . .
    C C25B 0.0196(5) 0.05458(15) 0.5839(5) 0.1399(19) Uani d . 1 1 . .
    H H25D -0.0022 0.0517 0.4945 0.210 Uiso calc R 1 1 . .
    H H25E 0.0554 0.0344 0.6221 0.210 Uiso calc R 1 1 . .
    H H25F 0.0826 0.0720 0.6028 0.210 Uiso calc R 1 1 . .
loop_
    _atom_site_aniso_label
    _atom_site_aniso_U_11
    _atom_site_aniso_U_22
    _atom_site_aniso_U_33
    _atom_site_aniso_U_12
    _atom_site_aniso_U_13
    _atom_site_aniso_U_23
    O1A 0.0640(15) 0.0930(18) 0.167(3) -0.0138(12) 0.0397(16) -0.0133(17)
    N1A 0.0909(18) 0.0963(19) 0.150(3) -0.0101(14) 0.0372(17) -0.0256(17)
    N2A 0.085(2) 0.093(2) 0.164(3) -0.0271(18) 0.030(2) -0.043(2)
    C1A 0.0505(15) 0.079(2) 0.083(2) 0.0094(14) 0.0213(14) 0.0172(17)
    C2A 0.0662(18) 0.068(2) 0.086(2) 0.0179(15) 0.0298(16) 0.0121(16)
    C3A 0.0608(17) 0.0623(18) 0.078(2) 0.0055(14) 0.0163(14) 0.0012(15)
    C4A 0.0486(15) 0.071(2) 0.094(2) 0.0055(14) 0.0083(15) -0.0018(17)
    C5A 0.0465(15) 0.0704(19) 0.080(2) 0.0135(13) 0.0082(13) 0.0019(15)
    C6A 0.0505(15) 0.0649(17) 0.0601(16) 0.0065(13) 0.0109(12) 0.0124(13)
    C7A 0.0502(15) 0.074(2) 0.0728(19) 0.0014(14) 0.0128(13) 0.0181(15)
    C8A 0.0539(16) 0.071(2) 0.080(2) -0.0022(14) 0.0140(14) 0.0118(16)
    C9A 0.0588(18) 0.075(2) 0.083(2) -0.0042(15) 0.0173(15) 0.0096(16)
    C10A 0.0582(17) 0.073(2) 0.080(2) -0.0022(15) 0.0113(15) 0.0097(16)
    C11A 0.0581(17) 0.074(2) 0.080(2) -0.0045(15) 0.0130(15) 0.0181(17)
    C12A 0.0573(17) 0.0680(19) 0.0731(19) -0.0080(14) 0.0044(14) 0.0130(15)
    C13A 0.0582(18) 0.079(2) 0.098(2) -0.0142(16) 0.0114(16) 0.0093(19)
    C14A 0.063(2) 0.084(2) 0.098(3) -0.0236(17) 0.0041(17) 0.001(2)
    C15A 0.071(2) 0.078(2) 0.095(2) -0.0172(17) 0.0119(17) -0.0069(19)
    C16A 0.0618(19) 0.083(2) 0.118(3) -0.0147(17) 0.0155(18) -0.010(2)
    C17A 0.0570(18) 0.070(2) 0.104(3) -0.0157(15) 0.0064(16) 0.0020(18)
    C18A 0.0909(18) 0.0963(19) 0.150(3) -0.0101(14) 0.0372(17) -0.0256(17)
    C19A 0.185(7) 0.266(9) 0.112(4) -0.041(6) -0.001(4) 0.006(5)
    C20A 0.074(2) 0.077(2) 0.162(4) -0.0083(18) 0.015(2) -0.015(3)
    C21A 0.080(3) 0.143(4) 0.189(6) -0.003(3) 0.037(3) 0.031(4)
    C22A 0.112(4) 0.131(4) 0.164(5) -0.035(3) 0.038(3) -0.054(4)
    C23A 0.145(5) 0.288(9) 0.141(5) -0.077(6) 0.018(4) -0.055(6)
    C24A 0.100(3) 0.099(3) 0.157(5) -0.020(2) 0.051(3) -0.039(3)
    C25A 0.120(4) 0.123(4) 0.179(6) 0.011(3) 0.041(4) -0.013(4)
    O1B 0.134(2) 0.0927(17) 0.0633(14) -0.0248(15) 0.0186(13) -0.0008(12)
    N1B 0.0829(18) 0.0649(16) 0.0698(16) -0.0111(13) -0.0032(13) -0.0023(13)
    N2B 0.0940(16) 0.0742(14) 0.0833(15) -0.0112(12) 0.0177(12) -0.0050(11)
    C1B 0.082(2) 0.071(2) 0.0533(16) -0.0018(16) 0.0069(14) -0.0071(14)
    C2B 0.080(2) 0.0655(19) 0.0590(17) -0.0057(15) 0.0018(14) -0.0119(14)
    C3B 0.0572(16) 0.0609(17) 0.0621(17) 0.0046(13) 0.0046(13) -0.0066(13)
    C4B 0.0693(18) 0.0680(19) 0.0514(15) 0.0025(14) 0.0006(13) -0.0048(13)
    C5B 0.0631(17) 0.0613(18) 0.0586(17) -0.0005(13) 0.0021(13) -0.0118(13)
    C6B 0.0573(15) 0.0621(17) 0.0557(16) 0.0044(12) 0.0091(12) -0.0044(13)
    C7B 0.0647(17) 0.0709(19) 0.0559(16) 0.0036(14) 0.0119(13) -0.0056(14)
    C8B 0.0647(17) 0.0656(18) 0.0583(16) 0.0015(14) 0.0116(13) -0.0017(14)
    C9B 0.0678(18) 0.0706(19) 0.0590(18) -0.0025(14) 0.0131(14) -0.0008(14)
    C10B 0.0646(17) 0.0654(18) 0.0631(17) -0.0018(14) 0.0127(13) 0.0044(14)
    C11B 0.0582(16) 0.0703(19) 0.0617(17) 0.0000(13) 0.0099(13) 0.0069(14)
    C12B 0.0517(15) 0.0583(16) 0.0649(17) 0.0045(12) 0.0095(12) 0.0089(13)
    C13B 0.0603(16) 0.0697(19) 0.0580(16) 0.0013(13) 0.0104(13) 0.0109(14)
    C14B 0.0608(16) 0.0608(17) 0.0681(18) -0.0019(13) 0.0126(13) 0.0143(14)
    C15B 0.0634(17) 0.0627(18) 0.0690(19) 0.0015(13) 0.0094(14) 0.0050(14)
    C16B 0.085(2) 0.070(2) 0.0606(17) 0.0006(16) 0.0186(15) 0.0078(15)
    C17B 0.0721(19) 0.0623(18) 0.0706(19) 0.0015(14) 0.0195(15) 0.0147(15)
    C18B 0.101(3) 0.078(2) 0.084(2) -0.0184(19) 0.006(2) -0.0005(18)
    C19B 0.109(3) 0.142(4) 0.118(4) -0.041(3) 0.002(3) -0.017(3)
    C20B 0.076(2) 0.069(2) 0.079(2) -0.0070(16) 0.0113(16) 0.0002(16)
    C21B 0.086(2) 0.094(3) 0.097(3) 0.009(2) 0.003(2) 0.012(2)
    C22B 0.0940(16) 0.0742(14) 0.0833(15) -0.0112(12) 0.0177(12) -0.0050(11)
    C23B 0.077(2) 0.127(3) 0.138(4) 0.009(2) 0.030(2) -0.006(3)
    C24B 0.111(3) 0.083(2) 0.074(2) -0.008(2) 0.008(2) -0.0031(18)
    C25B 0.120(4) 0.199(6) 0.106(3) 0.020(4) 0.031(3) -0.002(4)
_geom_special_details
;
All e.s.d.'s (except the e.s.d. in the dihedral angle between two l.s. planes)
are estimated using the full covariance matrix. The cell e.s.d.'s are taken
into account individually in the estimation of e.s.d.'s in distances, angles
and torsion angles; correlations between e.s.d.'s in cell parameters are only
used when they are defined by crystal symmetry. An approximate (isotropic)
treatment of cell e.s.d.'s is used for estimating e.s.d.'s involving l.s.
planes.
;
loop_
    _geom_bond_atom_site_label_1
    _geom_bond_atom_site_label_2
    _geom_bond_site_symmetry_2
    _geom_bond_distance
    _geom_bond_publ_flag
    O1A C9A . 1.201(4) ?
    N1A C3A . 1.355(4) ?
    N1A C20A . 1.409(5) ?
    N1A C18A . 1.570(5) ?
    N2A C15A . 1.370(5) ?
    N2A C24A . 1.419(5) ?
    N2A C22A . 1.455(5) ?
    C1A C2A . 1.359(5) ?
    C1A C6A . 1.379(4) ?
    C1A H1AA . 0.9300 ?
    C2A C3A . 1.351(4) ?
    C2A H2AA . 0.9300 ?
    C3A C4A . 1.401(4) ?
    C4A C5A . 1.355(4) ?
    C4A H4AA . 0.9300 ?
    C5A C6A . 1.351(4) ?
    C5A H5AA . 0.9300 ?
    C6A C7A . 1.434(4) ?
    C7A C8A . 1.331(4) ?
    C7A H7AA . 0.9300 ?
    C8A C9A . 1.451(4) ?
    C8A H8AA . 0.9300 ?
    C9A C10A . 1.456(5) ?
    C10A C11A . 1.322(4) ?
    C10A H10A . 0.9300 ?
    C11A C12A . 1.440(5) ?
    C11A H11A . 0.9300 ?
    C12A C17A . 1.361(4) ?
    C12A C13A . 1.378(4) ?
    C13A C14A . 1.374(5) ?
    C13A H13A . 0.9300 ?
    C14A C15A . 1.362(5) ?
    C14A H14A . 0.9300 ?
    C15A C16A . 1.396(5) ?
    C16A C17A . 1.362(5) ?
    C16A H16A . 0.9300 ?
    C17A H17A . 0.9300 ?
    C18A C19A . 1.385(7) ?
    C18A H18A . 0.9700 ?
    C18A H18B . 0.9700 ?
    C19A H19A . 0.9600 ?
    C19A H19B . 0.9600 ?
    C19A H19C . 0.9600 ?
    C20A C21A . 1.547(7) ?
    C20A H20A . 0.9700 ?
    C20A H20B . 0.9700 ?
    C21A H21A . 0.9600 ?
    C21A H21B . 0.9600 ?
    C21A H21C . 0.9600 ?
    C22A C23A . 1.447(7) ?
    C22A H22A . 0.9700 ?
    C22A H22B . 0.9700 ?
    C23A H23A . 0.9600 ?
    C23A H23B . 0.9600 ?
    C23A H23C . 0.9600 ?
    C24A C25A . 1.528(7) ?
    C24A H24A . 0.9700 ?
    C24A H24B . 0.9700 ?
    C25A H25A . 0.9600 ?
    C25A H25B . 0.9600 ?
    C25A H25C . 0.9600 ?
    O1B C9B . 1.275(3) ?
    N1B C3B . 1.379(4) ?
    N1B C18B . 1.500(4) ?
    N1B C20B . 1.502(4) ?
    N2B C15B . 1.380(4) ?
    N2B C22B . 1.509(4) ?
    N2B C24B . 1.515(4) ?
    C1B C2B . 1.371(4) ?
    C1B C6B . 1.404(4) ?
    C1B H1BA . 0.9300 ?
    C2B C3B . 1.440(4) ?
    C2B H2BA . 0.9300 ?
    C3B C4B . 1.423(4) ?
    C4B C5B . 1.367(4) ?
    C4B H4BA . 0.9300 ?
    C5B C6B . 1.444(4) ?
    C5B H5BA . 0.9300 ?
    C6B C7B . 1.451(4) ?
    C7B C8B . 1.332(4) ?
    C7B H7BA . 0.9300 ?
    C8B C9B . 1.475(4) ?
    C8B H8BA . 0.9300 ?
    C9B C10B . 1.478(4) ?
    C10B C11B . 1.336(4) ?
    C10B H10B . 0.9300 ?
    C11B C12B . 1.458(4) ?
    C11B H11B . 0.9300 ?
    C12B C13B . 1.390(4) ?
    C12B C17B . 1.453(4) ?
    C13B C14B . 1.374(4) ?
    C13B H13B . 0.9300 ?
    C14B C15B . 1.457(4) ?
    C14B H14B . 0.9300 ?
    C15B C16B . 1.413(4) ?
    C16B C17B . 1.374(4) ?
    C16B H16B . 0.9300 ?
    C17B H17B . 0.9300 ?
    C18B C19B . 1.423(6) ?
    C18B H18C . 0.9700 ?
    C18B H18D . 0.9700 ?
    C19B H19D . 0.9600 ?
    C19B H19E . 0.9600 ?
    C19B H19F . 0.9600 ?
    C20B C21B . 1.453(5) ?
    C20B H20C . 0.9700 ?
    C20B H20D . 0.9700 ?
    C21B H21D . 0.9600 ?
    C21B H21E . 0.9600 ?
    C21B H21F . 0.9600 ?
    C22B C23B . 1.412(5) ?
    C22B H22C . 0.9700 ?
    C22B H22D . 0.9700 ?
    C23B H23D . 0.9600 ?
    C23B H23E . 0.9600 ?
    C23B H23F . 0.9600 ?
    C24B C25B . 1.440(6) ?
    C24B H24C . 0.9700 ?
    C24B H24D . 0.9700 ?
    C25B H25D . 0.9600 ?
    C25B H25E . 0.9600 ?
    C25B H25F . 0.9600 ?
loop_
    _geom_angle_atom_site_label_1
    _geom_angle_atom_site_label_2
    _geom_angle_atom_site_label_3
    _geom_angle_site_symmetry_1
    _geom_angle_site_symmetry_3
    _geom_angle
    _geom_angle_publ_flag
    C3A N1A C20A . . 121.3(3) ?
    C3A N1A C18A . . 121.9(3) ?
    C20A N1A C18A . . 113.8(3) ?
    C15A N2A C24A . . 121.2(3) ?
    C15A N2A C22A . . 123.7(4) ?
    C24A N2A C22A . . 114.0(4) ?
    C2A C1A C6A . . 125.4(3) ?
    C2A C1A H1AA . . 117.3 ?
    C6A C1A H1AA . . 117.3 ?
    C3A C2A C1A . . 120.4(3) ?
    C3A C2A H2AA . . 119.8 ?
    C1A C2A H2AA . . 119.8 ?
    C2A C3A N1A . . 121.7(3) ?
    C2A C3A C4A . . 114.8(3) ?
    N1A C3A C4A . . 123.5(3) ?
    C5A C4A C3A . . 123.4(3) ?
    C5A C4A H4AA . . 118.3 ?
    C3A C4A H4AA . . 118.3 ?
    C6A C5A C4A . . 122.0(3) ?
    C6A C5A H5AA . . 119.0 ?
    C4A C5A H5AA . . 119.0 ?
    C5A C6A C1A . . 113.9(3) ?
    C5A C6A C7A . . 124.1(3) ?
    C1A C6A C7A . . 121.9(3) ?
    C8A C7A C6A . . 133.1(3) ?
    C8A C7A H7AA . . 113.4 ?
    C6A C7A H7AA . . 113.4 ?
    C7A C8A C9A . . 123.0(3) ?
    C7A C8A H8AA . . 118.5 ?
    C9A C8A H8AA . . 118.5 ?
    O1A C9A C8A . . 118.9(3) ?
    O1A C9A C10A . . 120.5(3) ?
    C8A C9A C10A . . 120.6(3) ?
    C11A C10A C9A . . 124.5(3) ?
    C11A C10A H10A . . 117.7 ?
    C9A C10A H10A . . 117.7 ?
    C10A C11A C12A . . 131.8(3) ?
    C10A C11A H11A . . 114.1 ?
    C12A C11A H11A . . 114.1 ?
    C17A C12A C13A . . 113.0(3) ?
    C17A C12A C11A . . 123.9(3) ?
    C13A C12A C11A . . 123.1(3) ?
    C14A C13A C12A . . 124.8(3) ?
    C14A C13A H13A . . 117.6 ?
    C12A C13A H13A . . 117.6 ?
    C15A C14A C13A . . 121.9(3) ?
    C15A C14A H14A . . 119.1 ?
    C13A C14A H14A . . 119.1 ?
    C14A C15A N2A . . 123.1(3) ?
    C14A C15A C16A . . 113.4(3) ?
    N2A C15A C16A . . 123.5(3) ?
    C17A C16A C15A . . 123.8(3) ?
    C17A C16A H16A . . 118.1 ?
    C15A C16A H16A . . 118.1 ?
    C12A C17A C16A . . 123.1(3) ?
    C12A C17A H17A . . 118.5 ?
    C16A C17A H17A . . 118.5 ?
    C19A C18A N1A . . 101.9(5) ?
    C19A C18A H18A . . 111.4 ?
    N1A C18A H18A . . 111.4 ?
    C19A C18A H18B . . 111.4 ?
    N1A C18A H18B . . 111.4 ?
    H18A C18A H18B . . 109.3 ?
    C18A C19A H19A . . 109.5 ?
    C18A C19A H19B . . 109.5 ?
    H19A C19A H19B . . 109.5 ?
    C18A C19A H19C . . 109.5 ?
    H19A C19A H19C . . 109.5 ?
    H19B C19A H19C . . 109.5 ?
    N1A C20A C21A . . 112.3(4) ?
    N1A C20A H20A . . 109.1 ?
    C21A C20A H20A . . 109.1 ?
    N1A C20A H20B . . 109.1 ?
    C21A C20A H20B . . 109.1 ?
    H20A C20A H20B . . 107.9 ?
    C20A C21A H21A . . 109.5 ?
    C20A C21A H21B . . 109.5 ?
    H21A C21A H21B . . 109.5 ?
    C20A C21A H21C . . 109.5 ?
    H21A C21A H21C . . 109.5 ?
    H21B C21A H21C . . 109.5 ?
    C23A C22A N2A . . 113.0(5) ?
    C23A C22A H22A . . 109.0 ?
    N2A C22A H22A . . 109.0 ?
    C23A C22A H22B . . 109.0 ?
    N2A C22A H22B . . 109.0 ?
    H22A C22A H22B . . 107.8 ?
    C22A C23A H23A . . 109.5 ?
    C22A C23A H23B . . 109.5 ?
    H23A C23A H23B . . 109.5 ?
    C22A C23A H23C . . 109.5 ?
    H23A C23A H23C . . 109.5 ?
    H23B C23A H23C . . 109.5 ?
    N2A C24A C25A . . 111.4(4) ?
    N2A C24A H24A . . 109.3 ?
    C25A C24A H24A . . 109.3 ?
    N2A C24A H24B . . 109.3 ?
    C25A C24A H24B . . 109.3 ?
    H24A C24A H24B . . 108.0 ?
    C24A C25A H25A . . 109.5 ?
    C24A C25A H25B . . 109.5 ?
    H25A C25A H25B . . 109.5 ?
    C24A C25A H25C . . 109.5 ?
    H25A C25A H25C . . 109.5 ?
    H25B C25A H25C . . 109.5 ?
    C3B N1B C18B . . 119.0(3) ?
    C3B N1B C20B . . 121.9(2) ?
    C18B N1B C20B . . 117.6(3) ?
    C15B N2B C22B . . 119.7(3) ?
    C15B N2B C24B . . 123.6(3) ?
    C22B N2B C24B . . 116.5(3) ?
    C2B C1B C6B . . 121.1(3) ?
    C2B C1B H1BA . . 119.4 ?
    C6B C1B H1BA . . 119.4 ?
    C1B C2B C3B . . 121.5(3) ?
    C1B C2B H2BA . . 119.3 ?
    C3B C2B H2BA . . 119.3 ?
    N1B C3B C4B . . 119.8(3) ?
    N1B C3B C2B . . 122.3(3) ?
    C4B C3B C2B . . 117.9(3) ?
    C5B C4B C3B . . 119.7(3) ?
    C5B C4B H4BA . . 120.1 ?
    C3B C4B H4BA . . 120.1 ?
    C4B C5B C6B . . 122.5(3) ?
    C4B C5B H5BA . . 118.8 ?
    C6B C5B H5BA . . 118.8 ?
    C1B C6B C5B . . 117.3(3) ?
    C1B C6B C7B . . 118.7(3) ?
    C5B C6B C7B . . 124.0(3) ?
    C8B C7B C6B . . 126.3(3) ?
    C8B C7B H7BA . . 116.9 ?
    C6B C7B H7BA . . 116.9 ?
    C7B C8B C9B . . 120.5(3) ?
    C7B C8B H8BA . . 119.7 ?
    C9B C8B H8BA . . 119.7 ?
    O1B C9B C8B . . 122.8(3) ?
    O1B C9B C10B . . 123.0(3) ?
    C8B C9B C10B . . 114.2(3) ?
    C11B C10B C9B . . 120.5(3) ?
    C11B C10B H10B . . 119.7 ?
    C9B C10B H10B . . 119.7 ?
    C10B C11B C12B . . 127.5(3) ?
    C10B C11B H11B . . 116.2 ?
    C12B C11B H11B . . 116.2 ?
    C13B C12B C17B . . 116.4(3) ?
    C13B C12B C11B . . 119.1(3) ?
    C17B C12B C11B . . 124.5(3) ?
    C14B C13B C12B . . 121.5(3) ?
    C14B C13B H13B . . 119.2 ?
    C12B C13B H13B . . 119.2 ?
    C13B C14B C15B . . 121.9(3) ?
    C13B C14B H14B . . 119.1 ?
    C15B C14B H14B . . 119.1 ?
    N2B C15B C16B . . 119.7(3) ?
    N2B C15B C14B . . 123.0(3) ?
    C16B C15B C14B . . 117.2(3) ?
    C17B C16B C15B . . 119.5(3) ?
    C17B C16B H16B . . 120.3 ?
    C15B C16B H16B . . 120.3 ?
    C16B C17B C12B . . 123.5(3) ?
    C16B C17B H17B . . 118.3 ?
    C12B C17B H17B . . 118.3 ?
    C19B C18B N1B . . 112.0(4) ?
    C19B C18B H18C . . 109.2 ?
    N1B C18B H18C . . 109.2 ?
    C19B C18B H18D . . 109.2 ?
    N1B C18B H18D . . 109.2 ?
    H18C C18B H18D . . 107.9 ?
    C18B C19B H19D . . 109.5 ?
    C18B C19B H19E . . 109.5 ?
    H19D C19B H19E . . 109.5 ?
    C18B C19B H19F . . 109.5 ?
    H19D C19B H19F . . 109.5 ?
    H19E C19B H19F . . 109.5 ?
    C21B C20B N1B . . 112.6(3) ?
    C21B C20B H20C . . 109.1 ?
    N1B C20B H20C . . 109.1 ?
    C21B C20B H20D . . 109.1 ?
    N1B C20B H20D . . 109.1 ?
    H20C C20B H20D . . 107.8 ?
    C20B C21B H21D . . 109.5 ?
    C20B C21B H21E . . 109.5 ?
    H21D C21B H21E . . 109.5 ?
    C20B C21B H21F . . 109.5 ?
    H21D C21B H21F . . 109.5 ?
    H21E C21B H21F . . 109.5 ?
    C23B C22B N2B . . 109.9(3) ?
    C23B C22B H22C . . 109.7 ?
    N2B C22B H22C . . 109.7 ?
    C23B C22B H22D . . 109.7 ?
    N2B C22B H22D . . 109.7 ?
    H22C C22B H22D . . 108.2 ?
    C22B C23B H23D . . 109.5 ?
    C22B C23B H23E . . 109.5 ?
    H23D C23B H23E . . 109.5 ?
    C22B C23B H23F . . 109.5 ?
    H23D C23B H23F . . 109.5 ?
    H23E C23B H23F . . 109.5 ?
    C25B C24B N2B . . 114.5(4) ?
    C25B C24B H24C . . 108.6 ?
    N2B C24B H24C . . 108.6 ?
    C25B C24B H24D . . 108.6 ?
    N2B C24B H24D . . 108.6 ?
    H24C C24B H24D . . 107.6 ?
    C24B C25B H25D . . 109.5 ?
    C24B C25B H25E . . 109.5 ?
    H25D C25B H25E . . 109.5 ?
    C24B C25B H25F . . 109.5 ?
    H25D C25B H25F . . 109.5 ?
    H25E C25B H25F . . 109.5 ?
loop_
    _geom_torsion_atom_site_label_1
    _geom_torsion_atom_site_label_2
    _geom_torsion_atom_site_label_3
    _geom_torsion_atom_site_label_4
    _geom_torsion_site_symmetry_1
    _geom_torsion_site_symmetry_2
    _geom_torsion_site_symmetry_3
    _geom_torsion_site_symmetry_4
    _geom_torsion
    _geom_torsion_publ_flag
    C6A C1A C2A C3A . . . . 1.4(5) ?
    C1A C2A C3A N1A . . . . 177.4(3) ?
    C1A C2A C3A C4A . . . . -1.4(5) ?
    C20A N1A C3A C2A . . . . -172.7(4) ?
    C18A N1A C3A C2A . . . . -13.4(6) ?
    C20A N1A C3A C4A . . . . 6.0(6) ?
    C18A N1A C3A C4A . . . . 165.3(4) ?
    C2A C3A C4A C5A . . . . -0.1(5) ?
    N1A C3A C4A C5A . . . . -178.9(3) ?
    C3A C4A C5A C6A . . . . 2.0(5) ?
    C4A C5A C6A C1A . . . . -2.0(4) ?
    C4A C5A C6A C7A . . . . 176.5(3) ?
    C2A C1A C6A C5A . . . . 0.4(5) ?
    C2A C1A C6A C7A . . . . -178.2(3) ?
    C5A C6A C7A C8A . . . . -2.1(5) ?
    C1A C6A C7A C8A . . . . 176.2(3) ?
    C6A C7A C8A C9A . . . . -179.9(3) ?
    C7A C8A C9A O1A . . . . -4.7(5) ?
    C7A C8A C9A C10A . . . . 174.3(3) ?
    O1A C9A C10A C11A . . . . 4.6(5) ?
    C8A C9A C10A C11A . . . . -174.4(3) ?
    C9A C10A C11A C12A . . . . 176.3(3) ?
    C10A C11A C12A C17A . . . . -0.9(6) ?
    C10A C11A C12A C13A . . . . -179.8(3) ?
    C17A C12A C13A C14A . . . . 0.8(5) ?
    C11A C12A C13A C14A . . . . 179.8(3) ?
    C12A C13A C14A C15A . . . . 1.1(6) ?
    C13A C14A C15A N2A . . . . 177.3(4) ?
    C13A C14A C15A C16A . . . . -2.5(5) ?
    C24A N2A C15A C14A . . . . -170.5(4) ?
    C22A N2A C15A C14A . . . . -3.1(7) ?
    C24A N2A C15A C16A . . . . 9.2(7) ?
    C22A N2A C15A C16A . . . . 176.6(5) ?
    C14A C15A C16A C17A . . . . 2.3(6) ?
    N2A C15A C16A C17A . . . . -177.5(4) ?
    C13A C12A C17A C16A . . . . -1.0(5) ?
    C11A C12A C17A C16A . . . . 179.9(3) ?
    C15A C16A C17A C12A . . . . -0.5(6) ?
    C3A N1A C18A C19A . . . . 104.1(5) ?
    C20A N1A C18A C19A . . . . -95.1(5) ?
    C3A N1A C20A C21A . . . . 79.5(5) ?
    C18A N1A C20A C21A . . . . -81.4(5) ?
    C15A N2A C22A C23A . . . . 106.8(6) ?
    C24A N2A C22A C23A . . . . -85.0(6) ?
    C15A N2A C24A C25A . . . . 75.1(6) ?
    C22A N2A C24A C25A . . . . -93.4(5) ?
    C6B C1B C2B C3B . . . . 0.4(5) ?
    C18B N1B C3B C4B . . . . 170.2(3) ?
    C20B N1B C3B C4B . . . . 4.4(4) ?
    C18B N1B C3B C2B . . . . -10.3(4) ?
    C20B N1B C3B C2B . . . . -176.1(3) ?
    C1B C2B C3B N1B . . . . 179.5(3) ?
    C1B C2B C3B C4B . . . . -1.0(4) ?
    N1B C3B C4B C5B . . . . 179.8(3) ?
    C2B C3B C4B C5B . . . . 0.3(4) ?
    C3B C4B C5B C6B . . . . 0.9(4) ?
    C2B C1B C6B C5B . . . . 0.7(4) ?
    C2B C1B C6B C7B . . . . -179.4(3) ?
    C4B C5B C6B C1B . . . . -1.4(4) ?
    C4B C5B C6B C7B . . . . 178.7(3) ?
    C1B C6B C7B C8B . . . . -178.7(3) ?
    C5B C6B C7B C8B . . . . 1.1(5) ?
    C6B C7B C8B C9B . . . . 178.9(3) ?
    C7B C8B C9B O1B . . . . 8.3(5) ?
    C7B C8B C9B C10B . . . . -171.6(3) ?
    O1B C9B C10B C11B . . . . 1.2(5) ?
    C8B C9B C10B C11B . . . . -178.8(3) ?
    C9B C10B C11B C12B . . . . -176.1(3) ?
    C10B C11B C12B C13B . . . . 179.6(3) ?
    C10B C11B C12B C17B . . . . 0.0(5) ?
    C17B C12B C13B C14B . . . . 0.7(4) ?
    C11B C12B C13B C14B . . . . -179.0(3) ?
    C12B C13B C14B C15B . . . . 1.0(4) ?
    C22B N2B C15B C16B . . . . 171.2(3) ?
    C24B N2B C15B C16B . . . . -13.0(5) ?
    C22B N2B C15B C14B . . . . -5.9(5) ?
    C24B N2B C15B C14B . . . . 169.9(3) ?
    C13B C14B C15B N2B . . . . 175.0(3) ?
    C13B C14B C15B C16B . . . . -2.2(4) ?
    N2B C15B C16B C17B . . . . -175.6(3) ?
    C14B C15B C16B C17B . . . . 1.7(4) ?
    C15B C16B C17B C12B . . . . -0.1(5) ?
    C13B C12B C17B C16B . . . . -1.2(4) ?
    C11B C12B C17B C16B . . . . 178.4(3) ?
    C3B N1B C18B C19B . . . . 96.1(4) ?
    C20B N1B C18B C19B . . . . -97.5(4) ?
    C3B N1B C20B C21B . . . . 79.9(4) ?
    C18B N1B C20B C21B . . . . -86.1(4) ?
    C15B N2B C22B C23B . . . . 90.3(4) ?
    C24B N2B C22B C23B . . . . -85.8(4) ?
    C15B N2B C24B C25B . . . . 97.6(5) ?
    C22B N2B C24B C25B . . . . -86.5(5) ?
loop_
    _geom_hbond_atom_site_label_D
    _geom_hbond_atom_site_label_H
    _geom_hbond_atom_site_label_A
    _geom_hbond_site_symmetry_A
    _geom_hbond_distance_DH
    _geom_hbond_distance_HA
    _geom_hbond_distance_DA
    _geom_hbond_angle_DHA
    _geom_hbond_publ_flag
    C8B H8BA O1B 4_565 0.93 2.59 3.479(4) 160 y
    C16A H16A Cg3 2_657 0.93 2.91 3.758(4) 152 y
    C21A H21A Cg4 1_665 0.96 2.79 3.541(5) 136 y
_iucr_refine_instructions_details
;
TITL acdet in P2(1)/c (RT)
CELL 0.71073  10.42900  40.47730  10.80870  90.0000 100.2621  90.0000
ZERR   12.00   0.00040   0.00160   0.00050   0.0000   0.0013   0.0000
LATT  1
SYMM -X, 0.5+Y, 0.5-Z
SFAC C H N O
UNIT 200 256 16 8
TEMP 23.000
SIZE 0.341 0.378 0.42
L.S. 30
BOND $H
CONF
ACTA
OMIT -4 55
FMAP 2
PLAN 20
eadp N1A C18A
eadp N2B C22B
WGHT    0.107000    2.810900
FVAR       0.10738
O1A   4    0.126773    0.960782    0.795701    11.00000    0.06398    0.09305 =
         0.16667   -0.01327    0.03971   -0.01382
N1A   3    0.498134    1.140785    0.998393    11.00000    0.09091    0.09628 =
         0.15040   -0.02562    0.03715   -0.01011
N2A   3    0.343447    0.785430    0.453599    11.00000    0.08546    0.09254 =
         0.16444   -0.04344    0.03050   -0.02705
C1A   1    0.267827    1.074182    0.927497    11.00000    0.05046    0.07877 =
         0.08318    0.01720    0.02130    0.00942
AFIX  43
H1AA  2    0.178626    1.071328    0.922951    11.00000   -1.20000
AFIX   0
C2A   1    0.318034    1.104445    0.962582    11.00000    0.06624    0.06800 =
         0.08562    0.01211    0.02984    0.01791
AFIX  43
H2AA  2    0.263702    1.121079    0.982597    11.00000   -1.20000
AFIX   0
C3A   1    0.446358    1.110505    0.968554    11.00000    0.06083    0.06229 =
         0.07758    0.00123    0.01634    0.00551
C4A   1    0.519265    1.083445    0.939295    11.00000    0.04857    0.07077 =
         0.09405   -0.00183    0.00833    0.00551
AFIX  43
H4AA  2    0.608169    1.086321    0.941836    11.00000   -1.20000
AFIX   0
C5A   1    0.467053    1.053316    0.907499    11.00000    0.04648    0.07036 =
         0.08045    0.00192    0.00817    0.01347
AFIX  43
H5AA  2    0.521521    1.036227    0.891690    11.00000   -1.20000
AFIX   0
C6A   1    0.338256    1.047355    0.898075    11.00000    0.05052    0.06485 =
         0.06011    0.01237    0.01091    0.00651
C7A   1    0.277160    1.016455    0.858297    11.00000    0.05019    0.07432 =
         0.07281    0.01812    0.01280    0.00144
AFIX  43
H7AA  2    0.188269    1.016147    0.859727    11.00000   -1.20000
AFIX   0
C8A   1    0.321643    0.988123    0.819747    11.00000    0.05394    0.07064 =
         0.07990    0.01182    0.01396   -0.00224
AFIX  43
H8AA  2    0.409798    0.986510    0.815890    11.00000   -1.20000
AFIX   0
C9A   1    0.238929    0.959643    0.783469    11.00000    0.05883    0.07466 =
         0.08311    0.00957    0.01731   -0.00419
C10A  1    0.290374    0.930361    0.731114    11.00000    0.05816    0.07305 =
         0.07971    0.00965    0.01133   -0.00221
AFIX  43
H10A  2    0.379083    0.929842    0.728873    11.00000   -1.20000
AFIX   0
C11A  1    0.219659    0.904467    0.686552    11.00000    0.05811    0.07410 =
         0.07955    0.01809    0.01298   -0.00453
AFIX  43
H11A  2    0.132823    0.905722    0.695787    11.00000   -1.20000
AFIX   0
C12A  1    0.252421    0.874669    0.626331    11.00000    0.05731    0.06797 =
         0.07309    0.01296    0.00444   -0.00796
C13A  1    0.163088    0.850180    0.585605    11.00000    0.05818    0.07905 =
         0.09829    0.00930    0.01143   -0.01416
AFIX  43
H13A  2    0.078055    0.853310    0.598337    11.00000   -1.20000
AFIX   0
C14A  1    0.190345    0.821475    0.527570    11.00000    0.06316    0.08407 =
         0.09808    0.00131    0.00408   -0.02358
AFIX  43
H14A  2    0.123550    0.806419    0.501855    11.00000   -1.20000
AFIX   0
C15A  1    0.312396    0.814438    0.506624    11.00000    0.07051    0.07827 =
         0.09500   -0.00688    0.01189   -0.01724
C16A  1    0.402380    0.839561    0.544926    11.00000    0.06181    0.08273 =
         0.11761   -0.01021    0.01549   -0.01468
AFIX  43
H16A  2    0.487084    0.836779    0.530726    11.00000   -1.20000
AFIX   0
C17A  1    0.373324    0.867916    0.601890    11.00000    0.05703    0.06953 =
         0.10444    0.00200    0.00637   -0.01571
AFIX  43
H17A  2    0.439138    0.883383    0.625174    11.00000   -1.20000
AFIX   0
C18A  1    0.410495    1.172275    0.999390    11.00000    0.09091    0.09628 =
         0.15040   -0.02562    0.03715   -0.01011
AFIX  23
H18A  2    0.445929    1.191008    0.960751    11.00000   -1.20000
H18B  2    0.322002    1.168218    0.956544    11.00000   -1.20000
AFIX   0
C19A  1    0.415662    1.177245    1.126957    11.00000    0.18490    0.26577 =
         0.11240    0.00640   -0.00128   -0.04111
AFIX 137
H19A  2    0.368002    1.196875    1.139663    11.00000   -1.50000
H19B  2    0.504809    1.179683    1.167608    11.00000   -1.50000
H19C  2    0.377759    1.158621    1.162027    11.00000   -1.50000
AFIX   0
C20A  1    0.628687    1.147943    0.990668    11.00000    0.07447    0.07693 =
         0.16239   -0.01521    0.01522   -0.00827
AFIX  23
H20A  2    0.683114    1.129367    1.023356    11.00000   -1.20000
H20B  2    0.657121    1.167009    1.042744    11.00000   -1.20000
AFIX   0
C21A  1    0.646978    1.155059    0.854306    11.00000    0.08037    0.14264 =
         0.18941    0.03140    0.03720   -0.00269
AFIX 137
H21A  2    0.736730    1.160183    0.853642    11.00000   -1.50000
H21B  2    0.593448    1.173467    0.821580    11.00000   -1.50000
H21C  2    0.622111    1.135944    0.803053    11.00000   -1.50000
AFIX   0
C22A  1    0.251835    0.758438    0.419638    11.00000    0.11236    0.13120 =
         0.16387   -0.05371    0.03841   -0.03480
AFIX  23
H22A  2    0.292782    0.737913    0.451861    11.00000   -1.20000
H22B  2    0.176577    0.761940    0.459392    11.00000   -1.20000
AFIX   0
C23A  1    0.208653    0.755374    0.285302    11.00000    0.14540    0.28781 =
         0.14084   -0.05534    0.01820   -0.07696
AFIX 137
H23A  2    0.159782    0.735308    0.267457    11.00000   -1.50000
H23B  2    0.283007    0.754886    0.244216    11.00000   -1.50000
H23C  2    0.154519    0.773894    0.255102    11.00000   -1.50000
AFIX   0
C24A  1    0.474849    0.776968    0.450506    11.00000    0.10010    0.09860 =
         0.15662   -0.03859    0.05129   -0.02014
AFIX  23
H24A  2    0.519259    0.795959    0.423246    11.00000   -1.20000
H24B  2    0.476961    0.759349    0.390072    11.00000   -1.20000
AFIX   0
C25A  1    0.546141    0.765778    0.579618    11.00000    0.12007    0.12332 =
         0.17921   -0.01350    0.04140    0.01100
AFIX 137
H25A  2    0.633510    0.759379    0.573818    11.00000   -1.50000
H25B  2    0.501156    0.747304    0.607639    11.00000   -1.50000
H25C  2    0.548537    0.783621    0.638496    11.00000   -1.50000
AFIX   0
O1B   4    0.112690    0.240448    1.212023    11.00000    0.13370    0.09265 =
         0.06332   -0.00081    0.01861   -0.02477
N1B   3    0.334230    0.424161    0.928695    11.00000    0.08290    0.06490 =
         0.06981   -0.00235   -0.00321   -0.01114
N2B   3   -0.076163    0.065841    0.774426    11.00000    0.09401    0.07422 =
         0.08329   -0.00497    0.01771   -0.01120
C1B   1    0.282261    0.355105    1.141080    11.00000    0.08208    0.07122 =
         0.05333   -0.00714    0.00685   -0.00182
AFIX  43
H1BA  2    0.294956    0.350474    1.226672    11.00000   -1.20000
AFIX   0
C2B   1    0.318139    0.385362    1.101581    11.00000    0.08035    0.06548 =
         0.05903   -0.01191    0.00179   -0.00572
AFIX  43
H2BA  2    0.355277    0.400807    1.161016    11.00000   -1.20000
AFIX   0
C3B   1    0.299634    0.393772    0.970193    11.00000    0.05716    0.06093 =
         0.06207   -0.00656    0.00464    0.00458
C4B   1    0.244406    0.369412    0.881503    11.00000    0.06927    0.06798 =
         0.05143   -0.00483    0.00058    0.00255
AFIX  43
H4BA  2    0.231457    0.373987    0.795860    11.00000   -1.20000
AFIX   0
C5B   1    0.210472    0.339262    0.922727    11.00000    0.06310    0.06127 =
         0.05859   -0.01178    0.00207   -0.00054
AFIX  43
H5BA  2    0.175635    0.323488    0.863638    11.00000   -1.20000
AFIX   0
C6B   1    0.226680    0.330990    1.054517    11.00000    0.05733    0.06206 =
         0.05570   -0.00440    0.00908    0.00438
C7B   1    0.189477    0.299520    1.101832    11.00000    0.06470    0.07088 =
         0.05588   -0.00562    0.01193    0.00360
AFIX  43
H7BA  2    0.202882    0.296962    1.188690    11.00000   -1.20000
AFIX   0
C8B   1    0.137952    0.273937    1.032780    11.00000    0.06469    0.06559 =
         0.05828   -0.00172    0.01157    0.00150
AFIX  43
H8BA  2    0.121498    0.275564    0.945560    11.00000   -1.20000
AFIX   0
C9B   1    0.106796    0.243055    1.093552    11.00000    0.06783    0.07059 =
         0.05902   -0.00076    0.01311   -0.00246
C10B  1    0.068374    0.215432    1.005230    11.00000    0.06460    0.06537 =
         0.06308    0.00436    0.01266   -0.00176
AFIX  43
H10B  2    0.067200    0.218457    0.919743    11.00000   -1.20000
AFIX   0
C11B  1    0.035325    0.186158    1.047260    11.00000    0.05819    0.07028 =
         0.06169    0.00692    0.00993    0.00000
AFIX  43
H11B  2    0.032885    0.184862    1.132714    11.00000   -1.20000
AFIX   0
C12B  1    0.002647    0.156013    0.974677    11.00000    0.05174    0.05827 =
         0.06487    0.00889    0.00946    0.00450
C13B  1   -0.028728    0.127709    1.035748    11.00000    0.06027    0.06973 =
         0.05801    0.01088    0.01037    0.00128
AFIX  43
H13B  2   -0.029750    0.128567    1.121549    11.00000   -1.20000
AFIX   0
C14B  1   -0.058259    0.098500    0.972344    11.00000    0.06079    0.06076 =
         0.06807    0.01429    0.01263   -0.00188
AFIX  43
H14B  2   -0.080042    0.080169    1.016170    11.00000   -1.20000
AFIX   0
C15B  1   -0.056412    0.095433    0.838374    11.00000    0.06342    0.06270 =
         0.06901    0.00496    0.00941    0.00152
C16B  1   -0.027289    0.124159    0.774473    11.00000    0.08484    0.07015 =
         0.06063    0.00781    0.01859    0.00062
AFIX  43
H16B  2   -0.027219    0.123517    0.688477    11.00000   -1.20000
AFIX   0
C17B  1    0.000938    0.153063    0.840451    11.00000    0.07207    0.06230 =
         0.07058    0.01468    0.01947    0.00146
AFIX  43
H17B  2    0.019949    0.171719    0.796853    11.00000   -1.20000
AFIX   0
C18B  1    0.371847    0.451302    1.022676    11.00000    0.10054    0.07814 =
         0.08394   -0.00051    0.00593   -0.01835
AFIX  23
H18C  2    0.339114    0.472175    0.985775    11.00000   -1.20000
H18D  2    0.331569    0.447310    1.095550    11.00000   -1.20000
AFIX   0
C19B  1    0.509285    0.453520    1.061680    11.00000    0.10887    0.14169 =
         0.11801   -0.01675    0.00230   -0.04079
AFIX 137
H19D  2    0.529252    0.470875    1.122604    11.00000   -1.50000
H19E  2    0.549278    0.458257    0.990246    11.00000   -1.50000
H19F  2    0.542045    0.432926    1.098502    11.00000   -1.50000
AFIX   0
C20B  1    0.306901    0.433478    0.792025    11.00000    0.07632    0.06925 =
         0.07899    0.00019    0.01129   -0.00701
AFIX  23
H20C  2    0.364756    0.451310    0.777942    11.00000   -1.20000
H20D  2    0.325305    0.414695    0.742270    11.00000   -1.20000
AFIX   0
C21B  1    0.172869    0.443834    0.749910    11.00000    0.08641    0.09379 =
         0.09692    0.01195    0.00320    0.00866
AFIX 137
H21D  2    0.160281    0.449545    0.662374    11.00000   -1.50000
H21E  2    0.154576    0.462702    0.797698    11.00000   -1.50000
H21F  2    0.115172    0.426099    0.761824    11.00000   -1.50000
AFIX   0
C22B  1   -0.088019    0.034298    0.845986    11.00000    0.09401    0.07422 =
         0.08329   -0.00497    0.01771   -0.01120
AFIX  23
H22C  2   -0.054689    0.015934    0.803515    11.00000   -1.20000
H22D  2   -0.036627    0.036003    0.929867    11.00000   -1.20000
AFIX   0
C23B  1   -0.219810    0.028523    0.853929    11.00000    0.07697    0.12688 =
         0.13848   -0.00571    0.03001    0.00945
AFIX 137
H23D  2   -0.227207    0.007846    0.895592    11.00000   -1.50000
H23E  2   -0.270981    0.027767    0.770836    11.00000   -1.50000
H23F  2   -0.250859    0.046029    0.900762    11.00000   -1.50000
AFIX   0
C24B  1   -0.096001    0.063053    0.632538    11.00000    0.11117    0.08340 =
         0.07377   -0.00315    0.00771   -0.00775
AFIX  23
H24C  2   -0.161998    0.046424    0.605394    11.00000   -1.20000
H24D  2   -0.128947    0.083968    0.596207    11.00000   -1.20000
AFIX   0
C25B  1    0.019589    0.054579    0.583944    11.00000    0.11969    0.19851 =
         0.10554   -0.00159    0.03124    0.02012
AFIX 137
H25D  2   -0.002167    0.051699    0.494498    11.00000   -1.50000
H25E  2    0.055438    0.034406    0.622089    11.00000   -1.50000
H25F  2    0.082580    0.071981    0.602839    11.00000   -1.50000
HKLF 4
REM  acdet in P2(1)/c (RT)
REM R1 =  0.0833 for   5710 Fo > 4sig(Fo)  and  0.1439 for all  10289 data
REM    501 parameters refined using      0 restraints
END
WGHT      0.1070      2.8113
REM Highest difference peak  0.731,  deepest hole -0.502,  1-sigma level  0.042
Q1    1   0.3763  1.1921  1.0158  11.00000  0.05    0.73
Q2    1  -0.0744  0.0179  0.9181  11.00000  0.05    0.58
Q3    1   0.4593  1.1576  1.0929  11.00000  0.05    0.51
Q4    1  -0.1541  0.0706  0.7803  11.00000  0.05    0.41
Q5    1   0.2382  0.7348  0.3788  11.00000  0.05    0.34
Q6    1  -0.1789  0.0492  0.8254  11.00000  0.05    0.27
Q7    1   0.2401  0.7781  0.3335  11.00000  0.05    0.27
Q8    1  -0.0645  0.0289  0.5754  11.00000  0.05    0.22
Q9    1   0.1272  0.9721  0.7136  11.00000  0.05    0.21
Q10   1   0.4531  0.4373  0.9932  11.00000  0.05    0.19
Q11   1   0.3975  0.4725  1.0762  11.00000  0.05    0.18
Q12   1   0.2969  0.7992  0.3914  11.00000  0.05    0.18
Q13   1   0.2471  0.3318  1.0026  11.00000  0.05    0.17
Q14   1   0.1840  0.9559  0.8374  11.00000  0.05    0.16
Q15   1  -0.0434  0.0666  0.7749  11.00000  0.05    0.16
Q16   1  -0.0018  0.1575  0.9153  11.00000  0.05    0.16
Q17   1  -0.0864  0.0390  0.8082  11.00000  0.05    0.15
Q18   1   0.5011  1.0673  0.9889  11.00000  0.05    0.15
Q19   1   0.1204  0.2399  1.2421  11.00000  0.05    0.15
Q20   1   0.3375  0.4527  0.7321  11.00000  0.05    0.15
;
