# Supplementary material for: (1E,4E)-1,5-Bis[4-(di­ethyl­amino)­phen­yl]penta-1,4-dien-3-one
Source: Acta Crystallogr Sect E Struct Rep Online. 2014 Apr 26;70(Pt 5):o589–90. doi: 10.1107/S1600536814008356 (PMC4011286; doi:10.1107/S1600536814008356)
Supplement: Supplementary file 2 [file e-70-0o589-Isup2.hkl]

# 
# h,k,l, Fc-squared, Fo-squared, sigma(Fo-squared) and status flag 
# 
data_I
_shelx_title ' acdet in P2(1)/c (RT)' 
_shelx_refln_list_code          4 
_shelx_F_calc_maximum      283.11 
_exptl_crystal_F_000      1632.00 
_reflns_d_resolution_high  0.7696 
 
loop_ 
 _symmetry_equiv_pos_as_xyz 
 'x, y, z' 
 '-x, y+1/2, -z+1/2' 
 '-x, -y, -z' 
 'x, -y-1/2, z-1/2' 
 
_cell_length_a    10.4290 
_cell_length_b    40.4773 
_cell_length_c    10.8087 
_cell_angle_alpha  90.000 
_cell_angle_beta  100.262 
_cell_angle_gamma  90.000 
 
_shelx_F_squared_multiplier     1.000 
 
loop_ 
 _refln_index_h 
 _refln_index_k 
 _refln_index_l 
 _refln_F_squared_calc 
 _refln_F_squared_meas 
 _refln_F_squared_sigma 
 _refln_observed_status 
   2   0   0     3014.99     3358.16     28.11 o 
   3   0   0     6110.08     6049.03     61.95 o 
   4   0   0     3772.35     4173.90     41.34 o 
   5   0   0     1911.38     2253.59     22.43 o 
   6   0   0      984.36     1239.27     14.01 o 
   7   0   0      410.92      494.12      9.05 o 
   8   0   0        6.02       16.79      3.35 o 
   9   0   0       56.52       44.49      5.88 o 
  10   0   0        5.26       11.43      6.76 o 
  11   0   0       13.53        5.20     11.28 o 
  12   0   0        2.79      -10.61      7.25 o 
  13   0   0        7.04        4.05      9.43 o 
   2   1   0      653.10      748.70      5.38 o 
   3   1   0      142.37      131.45      2.37 o 
   4   1   0       36.06       11.76      1.30 o 
   5   1   0      153.53      128.19      5.04 o 
   6   1   0     1552.48     1595.75     11.94 o 
   7   1   0        1.40       -1.03      1.80 o 
   8   1   0        0.16       -0.05      2.42 o 
   9   1   0      103.89       75.62      5.85 o 
  10   1   0       87.98       67.81      5.17 o 
  11   1   0        1.50       -2.74      6.91 o 
  12   1   0        1.80       -3.93      5.24 o 
  13   1   0        2.31        6.25      9.73 o 
   2   2   0     1823.93     1724.48     10.75 o 
   3   2   0     4073.45     4322.95     34.36 o 
   4   2   0      506.75      486.20      4.57 o 
   5   2   0     3205.43     3406.11     21.74 o 
   6   2   0        2.24        0.55      1.54 o 
   7   2   0        1.51        2.72      1.78 o 
   8   2   0       10.41       10.54      2.37 o 
   9   2   0        2.88        1.90      3.17 o 
  10   2   0       11.94       -0.22      3.58 o 
  11   2   0        1.61       -6.53      7.25 o 
  12   2   0        0.02       -5.80      5.26 o 
  13   2   0        1.11       -4.23      6.82 o 
   1   3   0      627.73      532.25     10.75 o 
   2   3   0    62104.13    66854.32    383.52 o 
   3   3   0    33813.87    37260.18    288.04 o 
   4   3   0        1.07       -0.43      1.00 o 
   5   3   0     2591.33     2541.91     16.32 o 
   6   3   0      723.56      817.14      7.47 o 
   7   3   0     1115.54     1130.38      9.71 o 
   8   3   0        0.30       -4.14      2.07 o 
   9   3   0       46.60       35.67      3.71 o 
  10   3   0        0.70       -1.00      3.65 o 
  11   3   0       18.92        9.99      8.28 o 
  12   3   0       19.16       11.53      5.83 o 
  13   3   0        9.52       18.68      6.96 o 
   1   4   0     1587.72     1705.33     24.65 o 
   2   4   0      619.56      593.77      4.25 o 
   3   4   0    20363.60    21260.17    138.06 o 
   4   4   0     4811.09     5324.59     32.08 o 
   5   4   0     2765.97     3001.71     18.86 o 
   6   4   0      293.95      365.63      4.59 o 
   7   4   0        9.96       11.91      1.90 o 
   8   4   0        0.09       -4.20      2.10 o 
   9   4   0      105.51       94.97      4.68 o 
  10   4   0        0.30       -4.52      3.18 o 
  11   4   0        0.86        0.95      7.38 o 
  12   4   0        0.00       -9.32      5.48 o 
  13   4   0       13.21       23.54      8.91 o 
   1   5   0        2.25        4.26      0.32 o 
   2   5   0     5119.66     6087.78     34.41 o 
   3   5   0    10341.97    11654.29     68.05 o 
   4   5   0      611.21      696.25      5.89 o 
   5   5   0     6865.14     7605.59     45.54 o 
   6   5   0       95.53      120.28      3.06 o 
   7   5   0      394.61      327.67      4.92 o 
   8   5   0      253.74      239.07      5.24 o 
   9   5   0      115.23      114.78      5.05 o 
  10   5   0      135.71       93.00      5.68 o 
  11   5   0        4.66       10.23      6.30 o 
  12   5   0       44.64       60.76      6.27 o 
  13   5   0        9.30       23.38      7.34 o 
   0   6   0     6881.59     6454.64     46.40 o 
   1   6   0     1720.45     1496.93     10.91 o 
   2   6   0      257.68      176.86      1.82 o 
   3   6   0     1643.42     2137.55     13.80 o 
   4   6   0      394.34      360.50      3.75 o 
   5   6   0    12416.24    12833.71     82.56 o 
   6   6   0      262.36      340.91      4.35 o 
   7   6   0       91.84       56.40      2.41 o 
   8   6   0      125.07      125.88      3.73 o 
   9   6   0        0.90        4.49      2.53 o 
  10   6   0       89.80       87.11      5.36 o 
  11   6   0        1.42        6.15      6.07 o 
  12   6   0       12.38       22.24      5.86 o 
  13   6   0        0.03       -0.66      7.11 o 
   1   7   0      937.56      846.10      6.70 o 
   2   7   0      227.78      320.44      2.62 o 
   3   7   0      332.91      432.19      3.80 o 
   4   7   0      829.33      874.05      6.69 o 
   5   7   0     3226.80     3316.10     24.94 o 
   6   7   0     5544.21     6018.23     37.22 o 
   7   7   0      283.03      315.04      4.39 o 
   8   7   0      138.11      137.12      3.99 o 
   9   7   0      305.18      315.82      6.32 o 
  10   7   0       57.11       40.55      4.25 o 
  11   7   0        0.60       16.24      6.51 o 
  12   7   0        2.27        0.01      5.48 o 
  13   7   0        0.87        7.75      7.25 o 
   0   8   0     2493.06     2428.67     17.38 o 
   1   8   0       51.83       97.70      1.14 o 
   2   8   0      411.80      261.52      2.45 o 
   3   8   0      230.47      210.94      2.50 o 
   4   8   0     1108.70     1216.10      9.69 o 
   5   8   0      100.67      156.99      4.62 o 
   6   8   0      333.31      464.55      5.67 o 
   7   8   0      144.75      126.19      3.24 o 
   8   8   0      384.15      374.48      7.27 o 
   9   8   0       11.93       14.14      2.68 o 
  10   8   0       40.22       24.76      4.11 o 
  11   8   0        0.08       -1.11      4.98 o 
  12   8   0        0.00       -0.64      5.51 o 
  13   8   0        1.45        8.06      8.30 o 
   1   9   0     5707.75     5380.81     27.90 o 
   2   9   0     1043.76      946.28      7.32 o 
   3   9   0       35.00       18.25      1.07 o 
   4   9   0      165.54      112.54      2.22 o 
   5   9   0      129.83       92.85      2.77 o 
   6   9   0     1405.91     1738.93     12.03 o 
   7   9   0        0.47        0.51      1.65 o 
   8   9   0      164.60      153.85      5.46 o 
   9   9   0      107.43      180.25      7.65 o 
  10   9   0       34.55       22.47      3.82 o 
  11   9   0        4.78        4.60      6.06 o 
  12   9   0        4.82        4.43      6.23 o 
  13   9   0        6.37       24.45      9.33 o 
   0  10   0    56835.53    55342.58    403.49 o 
   1  10   0      101.84       93.02      1.30 o 
   2  10   0      783.36      727.43      5.22 o 
   3  10   0     2085.03     2430.77     14.14 o 
   4  10   0      145.80       73.80      1.98 o 
   5  10   0      231.99      251.17      3.53 o 
   6  10   0       39.62       59.73      2.60 o 
   7  10   0       18.92       14.64      1.99 o 
   8  10   0     2295.06     2254.14     15.35 o 
   9  10   0       26.90       19.76      2.89 o 
  10  10   0       12.71       59.84      6.13 o 
  11  10   0       90.86      112.80      6.31 o 
  12  10   0       17.72       30.72      6.59 o 
  13  10   0        3.66        3.78     11.05 o 
   1  11   0      384.05      254.20      2.69 o 
   2  11   0     1014.37     1267.93      8.27 o 
   3  11   0        0.15        2.58      0.98 o 
   4  11   0       99.50      157.40      2.61 o 
   5  11   0       90.30      119.33      2.93 o 
   6  11   0       98.41       69.96      2.49 o 
   7  11   0       15.04       15.63      2.26 o 
   8  11   0      186.22      291.72      7.59 o 
   9  11   0      154.42      140.98      4.73 o 
  10  11   0      242.01      244.61      9.10 o 
  11  11   0        1.00       51.13      7.74 o 
  12  11   0        0.12       -5.57      6.41 o 
  13  11   0        2.92        1.23      8.24 o 
   0  12   0       49.68      137.70      4.14 o 
   1  12   0       66.43       36.08      1.05 o 
   2  12   0      936.88      821.84      6.44 o 
   3  12   0        0.26       14.67      0.98 o 
   4  12   0       15.32        9.02      1.26 o 
   5  12   0       73.19       74.78      2.45 o 
   6  12   0      207.79      195.46      3.59 o 
   7  12   0       73.68       70.12      2.84 o 
   8  12   0       92.40      122.19      5.39 o 
   9  12   0        6.02       41.56      3.73 o 
  10  12   0      250.37      233.22     10.97 o 
  11  12   0        0.81       -3.50      4.91 o 
  12  12   0        0.05       19.26      7.69 o 
   1  13   0      480.93      437.40      3.80 o 
   2  13   0     1102.71     1105.93      7.60 o 
   3  13   0     1853.42     1553.19      9.84 o 
   4  13   0      449.09      449.04      4.90 o 
   5  13   0       72.89      112.58      2.72 o 
   6  13   0      208.48      194.23      3.68 o 
   7  13   0      289.09      252.99      4.46 o 
   8  13   0       64.98       77.05      3.53 o 
   9  13   0       40.60       44.29      4.46 o 
  10  13   0       23.17       25.46      4.30 o 
  11  13   0       28.24       18.24      5.20 o 
  12  13   0       44.56       43.58      6.96 o 
   0  14   0      762.64      597.05      6.62 o 
   1  14   0      595.73      638.93      4.72 o 
   2  14   0      216.93      275.29      2.86 o 
   3  14   0     1454.05     1313.62      8.71 o 
   4  14   0        0.01        1.17      1.26 o 
   5  14   0      259.03      269.39      3.88 o 
   6  14   0      614.54      665.43      6.67 o 
   7  14   0        1.91        5.96      2.07 o 
   8  14   0      157.12      172.84      4.77 o 
   9  14   0      347.27      335.53      7.39 o 
  10  14   0        0.47       -2.23      3.95 o 
  11  14   0      107.04       83.86      6.57 o 
  12  14   0       19.28       18.19      6.85 o 
   1  15   0      983.72     1057.50      7.69 o 
   2  15   0     5246.40     5419.38     28.84 o 
   3  15   0     6082.20     6990.74     38.01 o 
   4  15   0      110.24       78.74      2.18 o 
   5  15   0      817.46      878.74      7.57 o 
   6  15   0       43.54       70.93      2.61 o 
   7  15   0      392.14      360.49      5.77 o 
   8  15   0      268.81      263.40      5.51 o 
   9  15   0       13.14       37.46      3.72 o 
  10  15   0        0.43       -3.90      3.93 o 
  11  15   0        1.64       16.01      5.54 o 
  12  15   0       18.42       20.35      7.97 o 
   0  16   0        9.12       25.31      1.39 o 
   1  16   0       24.08       26.48      1.32 o 
   2  16   0      555.23      596.75      4.70 o 
   3  16   0      607.70      652.65      5.35 o 
   4  16   0      296.30      303.90      3.60 o 
   5  16   0      342.35      300.62      4.18 o 
   6  16   0       30.77       19.14      1.94 o 
   7  16   0      164.39      167.18      4.14 o 
   8  16   0       25.01       25.59      2.93 o 
   9  16   0       13.13       10.07      3.38 o 
  10  16   0        0.84        0.01      4.15 o 
  11  16   0       11.59       24.65      5.79 o 
  12  16   0        1.77        2.11      8.55 o 
   1  17   0      190.15      185.91      2.39 o 
   2  17   0     1517.08     1343.56      8.95 o 
   3  17   0        1.29        4.92      1.40 o 
   4  17   0      108.84      156.17      2.81 o 
   5  17   0       23.73       24.95      1.85 o 
   6  17   0        0.13        1.57      1.82 o 
   7  17   0      406.70      447.98      6.02 o 
   8  17   0       25.65       28.40      3.13 o 
   9  17   0       33.58       25.62      3.73 o 
  10  17   0       23.19       36.66      4.87 o 
  11  17   0       16.15       21.01      5.81 o 
  12  17   0        8.97       10.88      8.02 o 
   0  18   0     1029.76      920.61      8.93 o 
   1  18   0      751.34      645.41      5.14 o 
   2  18   0      325.07      232.43      2.96 o 
   3  18   0      130.60      166.24      2.80 o 
   4  18   0      203.81      164.43      2.98 o 
   5  18   0      172.68      199.22      3.60 o 
   6  18   0       94.45      104.98      3.31 o 
   7  18   0       71.70      105.59      3.65 o 
   8  18   0      261.31      259.98      6.14 o 
   9  18   0       66.32       85.56      4.94 o 
  10  18   0        7.36       11.24      5.34 o 
  11  18   0        4.44       10.86      5.69 o 
  12  18   0        0.82        6.70      6.83 o 
   1  19   0     2567.16     2319.16     13.55 o 
   2  19   0      307.37      431.22      4.78 o 
   3  19   0       41.50       77.22      2.10 o 
   4  19   0      365.66      412.31      4.60 o 
   5  19   0       71.82       91.94      2.83 o 
   6  19   0        0.64        6.43      1.94 o 
   7  19   0       76.14       57.45      2.99 o 
   8  19   0        0.05        5.58      2.93 o 
   9  19   0       47.61       56.37      4.60 o 
  10  19   0        6.49       14.99      5.64 o 
  11  19   0        7.26       18.14      6.07 o 
  12  19   0       53.98       62.72      8.56 o 
   0  20   0       53.46       50.57      2.59 o 
   1  20   0       29.91       17.31      2.63 o 
   2  20   0      277.80      328.36      3.75 o 
   3  20   0        2.47        4.20      1.14 o 
   4  20   0      210.65      247.53      3.52 o 
   5  20   0       41.03       56.33      2.39 o 
   6  20   0      410.86      410.98      5.53 o 
   7  20   0       27.15       30.10      2.79 o 
   8  20   0       29.46       29.34      3.26 o 
   9  20   0        7.82        2.37      3.78 o 
  10  20   0        8.00       19.11      5.26 o 
  11  20   0        4.92        1.28      7.43 o 
  12  20   0        0.09       19.70      8.57 o 
   1  21   0     1437.42     1635.45     10.34 o 
   2  21   0       98.44       58.38      2.18 o 
   3  21   0      172.07      174.19      2.77 o 
   4  21   0       42.22       55.95      2.10 o 
   5  21   0      133.73      141.99      3.29 o 
   6  21   0      140.96      125.33      3.68 o 
   7  21   0      208.85      201.26      4.77 o 
   8  21   0       29.69       21.77      3.31 o 
   9  21   0        0.13       -1.05      3.81 o 
  10  21   0        8.82        5.95      5.10 o 
  11  21   0      117.29      120.05     10.81 o 
  12  21   0        6.98       -6.55      9.51 o 
   0  22   0        6.76       36.47      2.08 o 
   1  22   0      207.26      222.77      3.00 o 
   2  22   0      959.04      852.89      7.34 o 
   3  22   0      967.37      963.22      7.80 o 
   4  22   0       12.21        6.10      1.36 o 
   5  22   0       13.88        1.52      1.67 o 
   6  22   0       54.47       63.53      2.91 o 
   7  22   0      209.11      229.97      5.05 o 
   8  22   0      123.82      126.96      5.29 o 
   9  22   0       35.32       61.48      5.15 o 
  10  22   0      113.73      120.20      8.39 o 
  11  22   0       41.73       38.97      7.22 o 
  12  22   0       10.33       11.49      8.06 o 
   1  23   0        6.85       14.35      1.20 o 
   2  23   0       14.65       29.04      1.64 o 
   3  23   0      125.28      157.79      2.96 o 
   4  23   0        9.25       13.14      1.51 o 
   5  23   0       17.91       15.28      1.84 o 
   6  23   0      207.43      198.61      4.40 o 
   7  23   0       29.85       34.68      3.01 o 
   8  23   0      144.28      185.32      5.96 o 
   9  23   0      108.22      122.41      8.77 o 
  10  23   0        1.97        1.45      5.60 o 
  11  23   0       10.04       -1.22      7.39 o 
   0  24   0       30.56      103.83      3.25 o 
   1  24   0        0.12        0.06      1.13 o 
   2  24   0       10.04       28.94      1.61 o 
   3  24   0      136.86      126.11      2.81 o 
   4  24   0       14.94       13.75      1.56 o 
   5  24   0      473.83      441.70      5.19 o 
   6  24   0      127.66      110.93      3.72 o 
   7  24   0      210.56      203.20      5.94 o 
   8  24   0      258.80      282.68      8.36 o 
   9  24   0       80.11       83.40      7.91 o 
  10  24   0       17.95       23.78      6.03 o 
  11  24   0        0.77        1.22      7.47 o 
   1  25   0        3.26        8.82      1.37 o 
   2  25   0      399.69      420.81      4.63 o 
   3  25   0       53.00       29.57      1.82 o 
   4  25   0      278.05      263.75      3.73 o 
   5  25   0       22.10       13.24      1.99 o 
   6  25   0       92.54       58.91      3.05 o 
   7  25   0      323.53      332.89      6.55 o 
   8  25   0      102.91      161.67      7.13 o 
   9  25   0       16.44       13.42      6.19 o 
  10  25   0       33.92       39.14      6.60 o 
  11  25   0        1.34       10.96      7.21 o 
   0  26   0       31.71       70.51      3.19 o 
   1  26   0       20.96       34.16      1.79 o 
   2  26   0        1.12        3.00      1.36 o 
   3  26   0       11.41       12.89      1.67 o 
   4  26   0       18.46       36.42      2.02 o 
   5  26   0        7.25        1.59      1.84 o 
   6  26   0      350.21      336.73      5.87 o 
   7  26   0      253.09      291.74      6.68 o 
   8  26   0       83.30       73.94      5.40 o 
   9  26   0       78.66       90.58      6.45 o 
  10  26   0        4.61        1.36      5.52 o 
  11  26   0        1.05        4.94      7.86 o 
   1  27   0       60.84       70.27      2.37 o 
   2  27   0      146.09      114.40      2.78 o 
   3  27   0       37.31       58.98      2.34 o 
   4  27   0        2.10        2.06      1.72 o 
   5  27   0       25.38       31.22      2.45 o 
   6  27   0      120.91      146.45      4.30 o 
   7  27   0        2.98       -1.18      2.96 o 
   8  27   0       47.79       59.57      5.59 o 
   9  27   0        0.09       -2.08      5.11 o 
  10  27   0        5.91       10.64      6.89 o 
  11  27   0        1.14       16.45      8.07 o 
   0  28   0       52.23      111.68      3.77 o 
   1  28   0       46.83       50.57      2.15 o 
   2  28   0      220.22      205.43      3.68 o 
   3  28   0       91.76       66.64      2.53 o 
   4  28   0      254.74      240.39      4.08 o 
   5  28   0     1053.74     1134.06      9.02 o 
   6  28   0       24.98       24.49      2.78 o 
   7  28   0        5.12       -1.38      3.15 o 
   8  28   0       96.62       79.51      5.27 o 
   9  28   0        1.47       -4.24      6.25 o 
  10  28   0        8.72       13.54      6.92 o 
  11  28   0        0.50        0.68      8.84 o 
   1  29   0        4.49        8.31      1.62 o 
   2  29   0       72.23       68.14      2.52 o 
   3  29   0      481.33      420.57      5.24 o 
   4  29   0     1079.80     1187.78     10.08 o 
   5  29   0      341.25      326.89      4.88 o 
   6  29   0       49.89       53.00      3.13 o 
   7  29   0        1.00       -2.08      3.37 o 
   8  29   0       12.04        6.80      5.50 o 
   9  29   0        0.28        8.92      6.37 o 
  10  29   0        0.79       10.14      7.18 o 
  11  29   0        6.81        9.65      8.50 o 
   0  30   0        5.77       99.78      6.57 o 
   1  30   0      381.18      355.06      4.70 o 
   2  30   0      161.08      173.33      3.50 o 
   3  30   0      235.50      256.20      4.46 o 
   4  30   0        0.63        6.47      2.06 o 
   5  30   0        0.71       -3.93      2.12 o 
   6  30   0      472.56      424.20      6.50 o 
   7  30   0       14.08        6.39      3.54 o 
   8  30   0        3.24        8.27      4.89 o 
   9  30   0        0.09       -4.14      6.83 o 
  10  30   0        6.69        3.32      7.59 o 
   1  31   0      450.93      422.90      5.33 o 
   2  31   0      356.16      292.49      4.53 o 
   3  31   0      159.67      181.42      4.29 o 
   4  31   0       12.87        6.11      2.16 o 
   5  31   0        2.54       -3.65      2.38 o 
   6  31   0        0.02       -0.41      2.83 o 
   7  31   0       30.96       17.43      3.78 o 
   8  31   0        7.42        9.70      6.10 o 
   9  31   0        2.06        5.94      7.56 o 
  10  31   0        4.53        1.10      9.21 o 
   0  32   0       79.72      161.06     10.12 o 
   1  32   0     2239.06     2163.91     15.11 o 
   2  32   0      448.34      430.94      6.13 o 
   3  32   0      166.57      201.53      4.76 o 
   4  32   0       56.26       45.58      2.80 o 
   5  32   0      132.55      142.06      5.09 o 
   6  32   0       67.07       94.13      4.33 o 
   7  32   0       29.17       12.53      4.05 o 
   8  32   0        6.00        4.81      4.31 o 
   9  32   0        0.18       13.49      6.64 o 
  10  32   0        0.28        4.40     12.08 o 
   1  33   0      765.39      730.82      7.75 o 
   2  33   0       50.94       40.19      2.80 o 
   3  33   0      214.69      199.75      5.12 o 
   4  33   0       50.50       58.78      3.12 o 
   5  33   0       26.37       14.91      2.86 o 
   6  33   0        0.68       -2.02      3.38 o 
   7  33   0        0.67        4.71      4.52 o 
   8  33   0        1.51        6.38      5.20 o 
   9  33   0        1.04        3.90      5.92 o 
  10  33   0        0.00       14.39      8.33 o 
   0  34   0      465.13      551.13     10.53 o 
   1  34   0       27.91       65.48      3.35 o 
   2  34   0      128.49      115.50      4.13 o 
   3  34   0      458.08      440.17      6.40 o 
   4  34   0       10.33        2.54      2.54 o 
   5  34   0       31.56       21.56      3.42 o 
   6  34   0        3.01       -1.08      3.84 o 
   7  34   0        0.00       -3.93      4.86 o 
   8  34   0        2.02       -5.96      4.92 o 
   9  34   0        3.61        0.72      6.78 o 
  10  34   0        2.04        2.95      9.34 o 
   1  35   0     1054.84     1118.53     11.30 o 
   2  35   0       68.16       52.65      3.23 o 
   3  35   0        0.76       12.36      2.79 o 
   4  35   0      103.29      106.44      4.68 o 
   5  35   0       19.10       17.60      3.44 o 
   6  35   0       18.43       15.69      5.20 o 
   7  35   0       16.30        4.73      5.13 o 
   8  35   0       14.42       18.84      6.01 o 
   9  35   0        0.04        3.28      7.26 o 
   0  36   0      577.59      565.91     12.99 o 
   1  36   0      594.66      656.03      8.40 o 
   2  36   0       57.20       79.82      4.36 o 
   3  36   0      421.68      392.07      7.72 o 
   4  36   0       29.12       23.03      3.47 o 
   5  36   0        2.41        3.96      3.32 o 
   6  36   0        0.03       -3.69      4.15 o 
   7  36   0       11.29        1.94      5.69 o 
   8  36   0        0.54        9.36      5.75 o 
   9  36   0        0.25       -5.66      7.11 o 
   1  37   0        0.06       10.52      2.75 o 
   2  37   0        5.73       15.82      3.08 o 
   3  37   0       19.21       41.33      4.13 o 
   4  37   0       29.83       38.17      3.98 o 
   5  37   0        4.43       12.13      7.16 o 
   6  37   0       24.64       30.95      5.36 o 
   7  37   0        1.86        1.83      5.88 o 
   8  37   0       16.34       20.06      7.02 o 
   9  37   0        0.10      -11.71      7.54 o 
   0  38   0        4.80       25.71     11.16 o 
   1  38   0       30.42       30.82      3.62 o 
   2  38   0       40.79       28.88      4.71 o 
   3  38   0       99.02      128.89      6.39 o 
   4  38   0       11.57       12.99      3.86 o 
   5  38   0       50.97       86.93      6.24 o 
   6  38   0       34.64       36.94      5.67 o 
   7  38   0        0.11        1.26      6.23 o 
   8  38   0        0.53       -5.08      7.02 o 
   9  38   0        3.70        5.61      8.88 o 
   1  39   0        0.80       -0.13      4.00 o 
   2  39   0      133.25      120.57      5.44 o 
   3  39   0       11.82       30.27      4.15 o 
   4  39   0        0.00        6.53      7.05 o 
   5  39   0       87.77       73.52      5.93 o 
   6  39   0       13.73       19.11      5.82 o 
   7  39   0       15.78       33.49      6.25 o 
   8  39   0        2.39       -3.97      7.12 o 
   0  40   0       15.01       23.90      5.79 o 
   1  40   0        6.93       10.57      4.42 o 
   2  40   0        3.69        5.82      4.99 o 
   3  40   0        8.72       16.52      7.77 o 
   4  40   0        7.74       10.74      4.14 o 
   5  40   0       61.42       76.80      6.46 o 
   6  40   0       23.13       41.61      9.26 o 
   7  40   0        0.98       12.20      6.87 o 
   8  40   0        4.37       11.10     12.27 o 
   1  41   0        4.44       13.75      6.97 o 
   2  41   0        1.20       -4.83      6.47 o 
   3  41   0        1.20        6.58      4.62 o 
   4  41   0        6.49        1.15      5.08 o 
   5  41   0       12.56       16.10      5.47 o 
   6  41   0       13.13       13.05      6.26 o 
   7  41   0        1.86        6.02      6.55 o 
   8  41   0        0.87        9.28      9.49 o 
   1  42   0        3.64       21.68     13.01 o 
   2  42   0        7.49        5.83      4.73 o 
   3  42   0       14.94       10.32      5.24 o 
   4  42   0        1.43       -4.90      6.79 o 
   5  42   0       12.89        4.60      6.25 o 
   6  42   0       27.32       12.02      7.98 o 
   7  42   0       24.59       39.43      9.17 o 
   8  42   0        6.26        4.74      8.31 o 
   1  43   0        1.99        5.43      5.87 o 
   2  43   0        1.72        3.83      5.87 o 
   3  43   0        8.28       18.81      6.76 o 
   4  43   0        0.60       -3.05      5.58 o 
   5  43   0        0.99       -0.48      6.18 o 
   6  43   0        1.46       12.45      8.17 o 
   7  43   0        9.60       10.48     10.99 o 
   0  44   0       17.32       16.83     10.72 o 
   1  44   0        9.86       12.78      8.43 o 
   2  44   0        1.29        4.32      7.30 o 
   3  44   0        1.93        0.02      6.92 o 
   4  44   0        0.41       -5.33      8.52 o 
   5  44   0        6.75       -1.84     11.80 o 
   6  44   0        2.13       17.70     10.30 o 
   7  44   0        1.79        2.47      9.99 o 
   1  45   0        2.70        1.68      7.35 o 
   2  45   0        0.03       -0.64      6.62 o 
   3  45   0        6.98       13.34      7.54 o 
   4  45   0        4.11       15.87      9.26 o 
   5  45   0       16.61       11.56     12.84 o 
   6  45   0        3.09        6.87      9.12 o 
   0  46   0        7.62        7.48     12.14 o 
   1  46   0        0.24       15.39      7.72 o 
   2  46   0        0.35        4.29      6.71 o 
   3  46   0        2.91        6.59      6.93 o 
   4  46   0        1.27        3.39      9.79 o 
   5  46   0        1.78        1.35     11.46 o 
   6  46   0        0.06        5.97     15.18 o 
   1  47   0        2.27      -16.91     11.65 o 
   2  47   0        0.02        1.11     10.89 o 
   3  47   0       12.03       20.82     17.35 o 
   4  47   0        2.95        5.83     11.67 o 
   5  47   0        2.07        8.85      8.89 o 
   0  48   0        2.64       -3.47     17.35 o 
   1  48   0        0.00       -0.94      8.41 o 
   2  48   0        4.32       23.72     12.13 o 
   3  48   0        0.00       -7.12      9.74 o 
   4  48   0        3.67        0.78      8.54 o 
   5  48   0        9.89       -2.68     13.33 o 
   1  49   0        0.51       -6.61     10.32 o 
   2  49   0        2.78        5.65      9.22 o 
   3  49   0        0.02      -22.12     12.27 o 
   4  49   0        0.52       -6.44     12.84 o 
   0  50   0        4.93       -5.20     15.02 o 
   1  50   0       11.93       31.83     12.34 o 
   2  50   0        1.08       -3.47     14.11 o 
   3  50   0       19.36       12.13     11.13 o 
   4  50   0        0.15       19.30     10.49 o 
   1  51   0        0.25       29.03     12.83 o 
   3  51   0        0.00       22.98     17.78 o 
   0  52   0        5.35       49.44     24.29 o 
   1  52   0        5.23       17.35     22.55 o 
 -13   1   1        3.55       -2.35     12.55 o 
 -12   1   1        0.28       -2.10      5.68 o 
 -11   1   1        0.25       -7.73      4.97 o 
 -10   1   1      131.36      132.51      5.74 o 
  -9   1   1       81.94       80.90      4.20 o 
  -8   1   1       64.48       63.59      3.01 o 
  -7   1   1      118.90       85.52      3.55 o 
  -6   1   1      547.46      690.94      6.73 o 
  -5   1   1       26.12       85.01      2.55 o 
  -4   1   1     2005.85     1907.71     13.37 o 
  -3   1   1     8149.76     8639.06     59.31 o 
  -2   1   1    34240.14    36473.48    213.95 o 
  -1   1   1      598.23      661.80     11.59 o 
   1   1   1     3971.27     4192.03     37.70 o 
   2   1   1     1349.10     1516.69      8.52 o 
   3   1   1     3485.29     3529.52     19.89 o 
   4   1   1      574.56      602.66      5.02 o 
   5   1   1      520.22      611.49      5.99 o 
   6   1   1      978.35      860.78      7.68 o 
   7   1   1       51.93       76.15      3.26 o 
   8   1   1       33.02       36.82      2.92 o 
   9   1   1       47.79       24.63      2.90 o 
  10   1   1       10.51       -1.83      3.53 o 
  11   1   1       18.44       30.24      5.27 o 
  12   1   1        0.88        0.06      5.62 o 
  13   1   1        4.73       21.08      7.63 o 
 -13   2   1        4.94       15.25     13.14 o 
 -12   2   1       28.29       19.40      5.73 o 
 -11   2   1        0.63        2.98      4.86 o 
 -10   2   1       14.35       14.04      3.46 o 
  -9   2   1       11.03        2.71      2.44 o 
  -8   2   1        6.49       -0.15      2.10 o 
  -7   2   1      157.22      104.89      3.10 o 
  -6   2   1      250.49      265.28      3.92 o 
  -5   2   1      245.52      261.79      3.58 o 
  -4   2   1     1266.79     1143.50      9.37 o 
  -3   2   1     9959.69    10232.30     64.84 o 
  -2   2   1     7489.66     7274.83     42.87 o 
  -1   2   1     1552.80     1581.62     12.08 o 
   0   2   1      818.48      642.87     42.50 o 
   1   2   1     4274.15     4069.86     23.62 o 
   2   2   1    20644.12    21642.46    116.75 o 
   3   2   1      254.48      248.92      3.25 o 
   4   2   1     5398.64     5604.69     31.27 o 
   5   2   1      287.62      248.89      4.05 o 
   6   2   1     1093.06     1265.67     10.06 o 
   7   2   1       10.49       11.89      2.25 o 
   8   2   1      164.88      145.93      5.24 o 
   9   2   1        8.85        0.68      2.61 o 
  10   2   1       18.28       13.27      3.82 o 
  11   2   1       74.59       61.47      5.76 o 
  12   2   1        6.54        4.97      5.86 o 
  13   2   1       19.37       21.81      7.39 o 
 -13   3   1        2.08        1.46      7.41 o 
 -12   3   1        3.53       -0.73      5.45 o 
 -11   3   1        5.30        4.81      5.03 o 
 -10   3   1       38.71       25.83      4.04 o 
  -9   3   1       57.26       62.89      3.68 o 
  -8   3   1      107.52      166.61      4.05 o 
  -7   3   1       27.79       19.62      1.95 o 
  -6   3   1       11.45       24.00      1.98 o 
  -5   3   1      112.75      101.83      2.45 o 
  -4   3   1      477.47      521.17      4.77 o 
  -3   3   1    12146.39    13590.58     87.23 o 
  -2   3   1    39627.08    40202.93    217.68 o 
  -1   3   1      993.20      965.65      7.32 o 
   0   3   1     4013.81     3923.54     36.82 o 
   1   3   1       50.60       20.98      0.54 o 
   2   3   1    80148.98    83040.88    602.69 o 
   3   3   1     5094.30     5657.09     33.48 o 
   4   3   1      246.81      207.27      2.78 o 
   5   3   1      105.28       90.02      2.47 o 
   6   3   1      324.93      399.97      4.97 o 
   7   3   1       12.40        7.72      2.00 o 
   8   3   1      162.34      175.44      4.35 o 
   9   3   1      126.70      117.19      4.35 o 
  10   3   1       51.79       66.24      5.27 o 
  11   3   1        4.43        1.37      4.83 o 
  12   3   1        0.39        2.22      5.70 o 
  13   3   1        0.53        8.74     10.15 o 
 -13   4   1       20.14        9.22      8.18 o 
 -12   4   1       40.41       56.25      6.58 o 
 -11   4   1        4.39        9.70      5.62 o 
 -10   4   1       28.26       14.02      3.47 o 
  -9   4   1        0.09       -0.72      2.40 o 
  -8   4   1      300.27      294.31      4.80 o 
  -7   4   1     1197.43     1182.96      9.66 o 
  -6   4   1     2511.84     2486.19     17.18 o 
  -5   4   1      148.01      125.49      2.71 o 
  -4   4   1     3507.11     3697.13     23.03 o 
  -3   4   1    12664.10    14087.08     89.97 o 
  -2   4   1    25274.58    25551.24    139.65 o 
  -1   4   1     1199.64     1137.66      6.36 o 
   0   4   1      157.09       82.63      1.42 o 
   1   4   1     4224.28     4561.55     27.00 o 
   2   4   1     8556.70     8581.18     49.78 o 
   3   4   1     6214.78     6379.06     37.62 o 
   4   4   1     2960.62     3197.99     19.99 o 
   5   4   1      137.62      161.88      3.02 o 
   6   4   1       13.40        3.33      1.48 o 
   7   4   1        8.19       10.94      1.87 o 
   8   4   1       42.53       25.58      2.68 o 
   9   4   1      159.62      148.73      4.82 o 
  10   4   1        4.95        7.48      3.68 o 
  11   4   1        9.39        4.34      4.67 o 
  12   4   1        9.73       11.68      6.06 o 
  13   4   1        1.51       11.69      9.24 o 
 -13   5   1        0.06        1.51      6.94 o 
 -12   5   1        5.98        8.73      5.56 o 
 -11   5   1        1.85        3.55      5.85 o 
 -10   5   1       12.35       -0.30      3.68 o 
  -9   5   1       19.24       19.91      2.76 o 
  -8   5   1       10.86        5.50      2.09 o 
  -7   5   1        0.14        7.15      1.77 o 
  -6   5   1      575.46      624.05      6.33 o 
  -5   5   1        7.39       43.23      1.86 o 
  -4   5   1     2293.86     2342.54     15.33 o 
  -3   5   1     4316.32     4955.55     29.84 o 
  -2   5   1     5328.72     5300.42     27.12 o 
  -1   5   1     1951.98     1776.50      9.37 o 
   0   5   1     2730.24     2550.66     14.45 o 
   1   5   1      841.14      917.31      5.86 o 
   2   5   1       46.45       44.95      1.66 o 
   3   5   1     7018.82     7674.18     47.09 o 
   4   5   1       79.60       52.41      1.73 o 
   5   5   1       29.06       48.92      2.05 o 
   6   5   1      505.01      533.06      5.34 o 
   7   5   1      362.34      352.27      5.10 o 
   8   5   1      125.11      121.68      3.95 o 
   9   5   1        2.86        0.39      2.81 o 
  10   5   1        1.05       -6.18      3.96 o 
  11   5   1        1.56        2.17      4.73 o 
  12   5   1        0.03       -3.79      5.93 o 
  13   5   1        8.40        2.88     10.58 o 
 -13   6   1        1.34       12.81      7.11 o 
 -12   6   1        4.45       22.68      5.33 o 
 -11   6   1       55.71       71.05      7.04 o 
 -10   6   1       21.32        6.75      3.88 o 
  -9   6   1        2.75        7.21      2.79 o 
  -8   6   1        0.08        4.41      2.13 o 
  -7   6   1       45.99       47.04      2.55 o 
  -6   6   1      304.84      307.88      4.43 o 
  -5   6   1     1516.12     1282.97      9.80 o 
  -4   6   1     9433.48    10855.07     58.98 o 
  -3   6   1     1059.97     1028.07      7.36 o 
  -2   6   1     1375.34     1513.35      8.41 o 
  -1   6   1      239.44      226.00      2.16 o 
   0   6   1      266.90      250.20      2.34 o 
   1   6   1     2596.37     2875.74     16.22 o 
   2   6   1      397.27      359.17      3.36 o 
   3   6   1     1858.04     2031.28     14.51 o 
   4   6   1     1735.04     1991.70     13.34 o 
   5   6   1      277.78      203.08      3.56 o 
   6   6   1      346.51      355.93      4.34 o 
   7   6   1     2020.22     2036.39     14.49 o 
   8   6   1       18.02        7.93      2.38 o 
   9   6   1        5.44       10.83      3.38 o 
  10   6   1        0.24       -4.16      3.80 o 
  11   6   1        7.81       10.36      4.79 o 
  12   6   1        2.03       -5.09      6.47 o 
  13   6   1        1.18       15.28     13.84 o 
 -13   7   1       12.46       20.59      7.06 o 
 -12   7   1        3.51       10.64      5.21 o 
 -11   7   1       10.55       11.37      5.35 o 
 -10   7   1      112.18       94.34      5.56 o 
  -9   7   1      487.83      493.23      8.04 o 
  -8   7   1       29.13       24.08      2.37 o 
  -7   7   1        3.21        9.34      2.08 o 
  -6   7   1     5461.39     5755.33     35.88 o 
  -5   7   1      232.51      187.21      3.30 o 
  -4   7   1     1918.64     1512.78      9.80 o 
  -3   7   1       20.25       32.35      1.41 o 
  -2   7   1     2442.68     2876.91     15.24 o 
  -1   7   1    10776.74    10556.37     56.27 o 
   0   7   1     9783.30     8807.87     44.72 o 
   1   7   1      388.77      474.05      3.28 o 
   2   7   1     3601.40     4058.04     29.33 o 
   3   7   1     6980.65     6697.10     39.83 o 
   4   7   1      619.63      669.64      6.09 o 
   5   7   1       23.27       60.21      2.09 o 
   6   7   1     1015.36     1016.05      8.07 o 
   7   7   1      135.46      186.66      5.61 o 
   8   7   1       62.97       80.29      4.01 o 
   9   7   1       83.75      111.76      4.14 o 
  10   7   1        4.01        4.71      4.25 o 
  11   7   1        1.30       -1.49      5.17 o 
  12   7   1        2.28        2.07      6.26 o 
  13   7   1        1.18        4.72      8.08 o 
 -13   8   1       14.71       30.32      7.30 o 
 -12   8   1       13.76       -0.26      5.25 o 
 -11   8   1       48.05       64.79      6.26 o 
 -10   8   1        0.40        0.17      3.32 o 
  -9   8   1       13.78       25.56      2.69 o 
  -8   8   1      810.99      686.20      6.85 o 
  -7   8   1      385.41      407.15      5.17 o 
  -6   8   1      320.69      395.39      4.79 o 
  -5   8   1      206.45      229.04      3.75 o 
  -4   8   1       77.47       74.62      2.75 o 
  -3   8   1     8877.67     9245.69     52.27 o 
  -2   8   1        0.13       15.17      0.66 o 
  -1   8   1     2723.57     2677.97     15.16 o 
   0   8   1      197.68      108.31      1.15 o 
   1   8   1     1315.51     1555.33      8.79 o 
   2   8   1        7.37       32.40      1.32 o 
   3   8   1       14.17       49.42      1.59 o 
   4   8   1     1972.69     1974.02     13.45 o 
   5   8   1        4.23        3.01      1.29 o 
   6   8   1      308.07      299.95      4.35 o 
   7   8   1      250.31      304.97      4.50 o 
   8   8   1      283.10      285.41      5.34 o 
   9   8   1       99.83       75.66      3.70 o 
  10   8   1      126.27      110.90      8.17 o 
  11   8   1       14.30       20.67      5.20 o 
  12   8   1        3.03        9.13      6.40 o 
 -13   9   1        0.01       10.13      7.01 o 
 -12   9   1        3.91        0.43      6.15 o 
 -11   9   1       10.20        4.71      5.43 o 
 -10   9   1       31.47       36.63      3.94 o 
  -9   9   1       24.25       19.19      2.72 o 
  -8   9   1      316.64      359.41      6.51 o 
  -7   9   1      361.61      365.97      4.87 o 
  -6   9   1      589.57      674.73      6.43 o 
  -5   9   1      517.10      554.17      5.66 o 
  -4   9   1       11.96        7.72      0.99 o 
  -3   9   1       15.50        8.12      0.81 o 
  -2   9   1      323.31      384.83      3.25 o 
  -1   9   1     2166.60     2086.26     12.69 o 
   0   9   1        0.10        4.18      0.38 o 
   1   9   1     9829.11    10134.65     50.92 o 
   2   9   1      152.29      187.14      2.16 o 
   3   9   1      165.86      184.69      2.43 o 
   4   9   1       45.76       23.20      1.38 o 
   5   9   1      124.16      119.07      2.82 o 
   6   9   1      122.50      189.06      3.42 o 
   7   9   1       65.26       58.91      2.77 o 
   8   9   1      653.47      600.74      6.77 o 
   9   9   1      298.24      250.62     10.03 o 
  10   9   1       16.55       17.52      4.19 o 
  11   9   1       24.27       34.56      5.66 o 
  12   9   1        1.04       -2.37      6.26 o 
 -13  10   1        6.95        9.11      6.64 o 
 -12  10   1       26.42       16.75      5.27 o 
 -11  10   1       21.80        7.69      5.04 o 
 -10  10   1        0.66        0.32      3.55 o 
  -9  10   1        0.41       -4.54      2.62 o 
  -8  10   1     2037.69     1898.07     14.38 o 
  -7  10   1       23.35        5.24      1.77 o 
  -6  10   1      868.51      733.10      6.78 o 
  -5  10   1       17.35       18.13      1.47 o 
  -4  10   1      625.74      511.09      4.34 o 
  -3  10   1      313.57      335.92      2.95 o 
  -2  10   1     2485.70     2309.11     18.18 o 
  -1  10   1     3377.01     3551.89     21.68 o 
   0  10   1      399.25      296.79      3.05 o 
   1  10   1        0.55        1.48      0.74 o 
   2  10   1       32.61       16.19      0.90 o 
   3  10   1     1335.81     1291.06      8.90 o 
   4  10   1       96.86      118.16      2.35 o 
   5  10   1      154.58      103.17      2.73 o 
   6  10   1      224.77      173.14      3.46 o 
   7  10   1       87.35       52.25      2.90 o 
   8  10   1       39.74       29.30      2.49 o 
   9  10   1       63.52       85.72      5.03 o 
  10  10   1      166.39      165.54      6.85 o 
  11  10   1       22.83       17.28      5.66 o 
  12  10   1        1.22      -12.74      6.37 o 
 -13  11   1        0.84        2.60      7.35 o 
 -12  11   1        4.40       14.90      5.50 o 
 -11  11   1        9.69       -5.44      5.06 o 
 -10  11   1      125.70      105.21      5.45 o 
  -9  11   1       12.65        0.91      3.11 o 
  -8  11   1      249.12      297.91      7.58 o 
  -7  11   1       86.93       87.22      3.00 o 
  -6  11   1      334.81      313.98      4.13 o 
  -5  11   1        0.20        0.82      1.27 o 
  -4  11   1      358.54      278.48      3.08 o 
  -3  11   1      761.71     1049.22      6.99 o 
  -2  11   1      189.37      201.22      2.28 o 
  -1  11   1     5083.95     4418.54     32.78 o 
   0  11   1     5496.01     5307.52     33.47 o 
   1  11   1      484.11      331.34      2.80 o 
   2  11   1     3744.51     3684.84     21.30 o 
   3  11   1      189.51      182.18      2.55 o 
   4  11   1      242.88      335.01      3.87 o 
   5  11   1        0.70       -0.58      1.32 o 
   6  11   1       93.70      108.79      2.94 o 
   7  11   1       97.62      104.12      3.21 o 
   8  11   1       12.85       14.78      2.41 o 
   9  11   1      639.51      608.18      8.85 o 
  10  11   1       52.35       81.54      5.21 o 
  11  11   1        0.35      -11.51      5.76 o 
  12  11   1        2.43        2.40      7.47 o 
 -13  12   1        4.62       -3.12      9.04 o 
 -12  12   1        3.18       14.18      6.27 o 
 -11  12   1        4.56       18.05      8.73 o 
 -10  12   1      123.03      126.77      7.51 o 
  -9  12   1       64.92       39.34      3.36 o 
  -8  12   1        1.14       12.02      2.47 o 
  -7  12   1      121.88       91.45      3.08 o 
  -6  12   1        1.64        1.68      1.39 o 
  -5  12   1      223.53      331.37      4.33 o 
  -4  12   1      277.22      317.84      3.73 o 
  -3  12   1      650.22      631.53      4.86 o 
  -2  12   1     8441.33     8458.21     46.60 o 
  -1  12   1      186.70      223.92      6.18 o 
   0  12   1       71.73       84.94      4.19 o 
   1  12   1      260.34      279.32      2.48 o 
   2  12   1      118.41      127.45      1.88 o 
   3  12   1       14.05       -0.06      0.90 o 
   4  12   1       22.86       26.27      1.56 o 
   5  12   1       10.09        5.10      1.46 o 
   6  12   1        5.65       17.33      1.82 o 
   7  12   1        9.08        4.20      1.83 o 
   8  12   1      236.51      243.37      4.69 o 
   9  12   1       96.09      107.08      5.23 o 
  10  12   1       76.21       81.35      5.36 o 
  11  12   1        4.56       -1.41      5.15 o 
  12  12   1       27.02       26.14      6.68 o 
 -13  13   1        0.33       -7.39     14.80 o 
 -12  13   1        5.16       14.30      6.91 o 
 -11  13   1       29.83       20.43      5.80 o 
 -10  13   1      296.03      322.20      7.91 o 
  -9  13   1        0.58       11.57      3.06 o 
  -8  13   1       99.79       94.63      4.82 o 
  -7  13   1       43.75       35.05      2.18 o 
  -6  13   1       24.06       23.33      1.79 o 
  -5  13   1      645.20      713.40      6.98 o 
  -4  13   1      226.14      207.81      2.97 o 
  -3  13   1     3779.66     3970.56     23.02 o 
  -2  13   1        6.17        6.08      0.79 o 
  -1  13   1     1316.71     1523.61      9.32 o 
   0  13   1      217.75      184.84      2.00 o 
   1  13   1     2774.69     2417.24     13.60 o 
   2  13   1      275.24      269.31      2.81 o 
   3  13   1       70.72       52.01      1.78 o 
   4  13   1      710.96      917.98      8.74 o 
   5  13   1       43.15       23.76      1.85 o 
   6  13   1      269.41      265.80      4.23 o 
   7  13   1        0.09        1.25      1.87 o 
   8  13   1      885.98      863.27      8.62 o 
   9  13   1      107.84      129.40      4.89 o 
  10  13   1       36.90       18.91      4.27 o 
  11  13   1       67.16       38.07      5.90 o 
  12  13   1       11.84        3.46     10.28 o 
 -12  14   1       29.41       29.02      6.45 o 
 -11  14   1       19.60       11.19      5.00 o 
 -10  14   1       30.49       39.54      4.19 o 
  -9  14   1      388.82      378.72      7.13 o 
  -8  14   1     1336.36     1316.21     14.69 o 
  -7  14   1       28.15       11.49      1.94 o 
  -6  14   1       33.28       63.07      2.42 o 
  -5  14   1       21.51       18.27      1.58 o 
  -4  14   1      551.09      590.41      5.87 o 
  -3  14   1        9.08       20.36      1.32 o 
  -2  14   1      447.15      294.57      2.90 o 
  -1  14   1      196.51      320.12      3.97 o 
   0  14   1      107.72       88.96      1.47 o 
   1  14   1      548.16      804.61      5.30 o 
   2  14   1     2342.65     2462.17     13.93 o 
   3  14   1      569.85      735.10      5.93 o 
   4  14   1     1108.61     1424.84     11.31 o 
   5  14   1      116.36      107.49      2.91 o 
   6  14   1      168.03      174.14      3.67 o 
   7  14   1      306.86      237.51      4.33 o 
   8  14   1       98.98      107.66      3.75 o 
   9  14   1        6.48        7.57      2.80 o 
  10  14   1       21.28       12.72      5.05 o 
  11  14   1        0.43        2.16      5.75 o 
  12  14   1       23.64       26.77      7.02 o 
 -12  15   1       26.92       27.95      6.69 o 
 -11  15   1       31.50       27.15      5.45 o 
 -10  15   1      158.88      193.84      7.28 o 
  -9  15   1       16.35       25.39      3.54 o 
  -8  15   1        8.28       23.95      2.87 o 
  -7  15   1       11.83        8.43      2.01 o 
  -6  15   1       83.12       78.61      2.67 o 
  -5  15   1        0.07       -1.35      1.27 o 
  -4  15   1     1411.42     1241.44      9.29 o 
  -3  15   1     2451.73     2636.92     15.57 o 
  -2  15   1      228.59      263.63      2.94 o 
  -1  15   1     1659.65     1745.03     10.67 o 
   0  15   1      462.91      282.89      2.75 o 
   1  15   1      496.71      548.79      4.10 o 
   2  15   1       70.08       83.51      1.82 o 
   3  15   1     1831.91     1884.99     12.26 o 
   4  15   1      739.96      720.21      6.39 o 
   5  15   1      149.91      185.82      3.42 o 
   6  15   1       69.54       72.76      2.77 o 
   7  15   1        4.38        7.61      2.17 o 
   8  15   1       90.84       80.56      3.61 o 
   9  15   1       48.16       58.70      3.89 o 
  10  15   1       32.78       49.93      5.83 o 
  11  15   1        0.95       -3.56      6.27 o 
  12  15   1        0.03        5.14      6.98 o 
 -12  16   1        7.97       13.96      6.35 o 
 -11  16   1        7.82        3.21      7.10 o 
 -10  16   1        0.08        1.67      3.98 o 
  -9  16   1        3.75        4.63      3.31 o 
  -8  16   1      480.19      523.31      7.32 o 
  -7  16   1       70.54       72.21      2.95 o 
  -6  16   1      229.05      184.89      3.61 o 
  -5  16   1        0.47        1.00      1.34 o 
  -4  16   1      442.71      395.40      4.45 o 
  -3  16   1     4810.50     5575.96     30.77 o 
  -2  16   1      665.27      674.86      5.41 o 
  -1  16   1      788.50      981.05      6.52 o 
   0  16   1      378.89      470.70      4.78 o 
   1  16   1     2042.77     1775.07     10.30 o 
   2  16   1     1618.75     1648.65     10.45 o 
   3  16   1      439.92      437.40      4.89 o 
   4  16   1      382.68      326.50      4.24 o 
   5  16   1       28.46       35.82      2.02 o 
   6  16   1      298.02      287.80      4.52 o 
   7  16   1      516.28      531.17      6.54 o 
   8  16   1       16.32       22.59      2.84 o 
   9  16   1       27.67       27.87      3.72 o 
  10  16   1       21.46       16.96      5.49 o 
  11  16   1       15.66       15.57      5.73 o 
  12  16   1        0.65        2.09      6.97 o 
 -12  17   1        2.78        4.17      6.77 o 
 -11  17   1       11.80        4.57      5.52 o 
 -10  17   1       18.84       28.14      4.86 o 
  -9  17   1        0.50        1.54      3.27 o 
  -8  17   1        0.97        4.22      2.46 o 
  -7  17   1       33.12       36.67      2.55 o 
  -6  17   1       51.64       43.20      2.27 o 
  -5  17   1       44.53       44.37      2.03 o 
  -4  17   1     1426.85     1665.06     11.00 o 
  -3  17   1       41.07       52.68      2.06 o 
  -2  17   1     2178.90     2051.77     13.14 o 
  -1  17   1      625.37      844.69      7.30 o 
   0  17   1     3446.33     3859.35     23.81 o 
   1  17   1     1681.13     1416.60      8.67 o 
   2  17   1     3089.08     3742.25     21.52 o 
   3  17   1       88.00       67.34      2.01 o 
   4  17   1      169.01      168.76      2.89 o 
   5  17   1      115.89      119.78      3.05 o 
   6  17   1       30.27       30.44      2.22 o 
   7  17   1      237.44      250.76      4.88 o 
   8  17   1      211.51      230.69      5.30 o 
   9  17   1       28.78       18.73      3.90 o 
  10  17   1       20.05       27.96      4.54 o 
  11  17   1        1.71       -2.14      5.92 o 
  12  17   1        4.79       14.25      8.20 o 
 -12  18   1        8.35        6.14      7.07 o 
 -11  18   1        5.25        3.64      6.79 o 
 -10  18   1      123.88      171.40      7.96 o 
  -9  18   1        4.95       -3.36      3.44 o 
  -8  18   1      180.23      167.32      5.04 o 
  -7  18   1      340.84      309.74      5.12 o 
  -6  18   1       75.40       56.58      2.51 o 
  -5  18   1      800.41      885.90      7.25 o 
  -4  18   1       31.66       38.63      1.72 o 
  -3  18   1     2665.90     3171.48     17.93 o 
  -2  18   1      139.83      188.84      3.08 o 
  -1  18   1     4358.60     4458.72     23.54 o 
   0  18   1     2353.95     2526.60     15.75 o 
   1  18   1       40.25       17.25      1.41 o 
   2  18   1      417.62      399.39      4.07 o 
   3  18   1     1489.68     1297.69      9.36 o 
   4  18   1        6.98        6.17      1.42 o 
   5  18   1        0.34       -1.24      1.56 o 
   6  18   1      510.49      434.91      5.67 o 
   7  18   1      198.52      197.07      4.86 o 
   8  18   1        0.29        8.43      2.74 o 
   9  18   1        0.66       -2.80      3.51 o 
  10  18   1       71.83       86.14      5.50 o 
  11  18   1       33.22       27.68      6.40 o 
  12  18   1       22.20       21.19      8.93 o 
 -12  19   1       24.43       28.83     10.01 o 
 -11  19   1       13.61       19.97      7.28 o 
 -10  19   1      209.08      230.20      9.66 o 
  -9  19   1       63.46       71.63      6.47 o 
  -8  19   1        9.84        9.44      3.01 o 
  -7  19   1       16.60        4.75      2.31 o 
  -6  19   1       64.51       65.49      2.66 o 
  -5  19   1       80.15       68.15      2.33 o 
  -4  19   1        5.68        6.73      1.28 o 
  -3  19   1       47.30       40.39      1.71 o 
  -2  19   1      323.35      323.84      4.32 o 
  -1  19   1      821.54      766.38      6.83 o 
   0  19   1        4.65       12.10      2.87 o 
   1  19   1      132.59      144.09      2.25 o 
   2  19   1       10.63        8.36      1.27 o 
   3  19   1      986.06     1048.23      7.71 o 
   4  19   1       63.55       89.80      2.54 o 
   5  19   1       14.15       14.45      1.80 o 
   6  19   1        0.24        5.58      1.98 o 
   7  19   1        4.62        5.49      2.39 o 
   8  19   1      152.28      156.44      5.97 o 
   9  19   1      124.21      104.66      5.67 o 
  10  19   1        3.28        2.56      4.38 o 
  11  19   1       14.28       20.88      6.79 o 
  12  19   1        0.51       13.25     10.46 o 
 -12  20   1        0.33       -1.68      9.51 o 
 -11  20   1        8.87       11.77      9.92 o 
 -10  20   1      137.04      108.42     14.74 o 
  -9  20   1      162.78      166.37      8.22 o 
  -8  20   1      151.54      172.43      5.41 o 
  -7  20   1        4.06        2.84      2.21 o 
  -6  20   1      411.57      402.08      5.35 o 
  -5  20   1      235.32      243.12      3.71 o 
  -4  20   1      374.62      408.32      4.46 o 
  -3  20   1      914.09      846.68      6.69 o 
  -2  20   1        6.04        6.55      1.19 o 
  -1  20   1      744.39      794.08      6.49 o 
   0  20   1     1669.31     1969.10     13.24 o 
   1  20   1     1297.50     1508.08     10.72 o 
   2  20   1      452.77      461.92      4.58 o 
   3  20   1     1834.12     1808.44     11.81 o 
   4  20   1        0.01        6.14      1.42 o 
   5  20   1      296.17      271.31      4.15 o 
   6  20   1        1.09        4.48      1.97 o 
   7  20   1        0.06        1.24      2.32 o 
   8  20   1      224.55      233.25      6.66 o 
   9  20   1        0.09        8.39      5.19 o 
  10  20   1       12.56       10.35      4.74 o 
  11  20   1       27.90        3.31      8.18 o 
  12  20   1        1.33        9.31     13.02 o 
 -12  21   1        3.35       12.27      9.16 o 
 -11  21   1       23.17       46.26      7.00 o 
 -10  21   1       52.13       53.96     14.31 o 
  -9  21   1       41.99       28.34      4.53 o 
  -8  21   1       56.75       81.91      3.98 o 
  -7  21   1      311.16      349.83      5.99 o 
  -6  21   1       29.59       32.10      2.39 o 
  -5  21   1        6.83        2.95      1.51 o 
  -4  21   1       72.50       77.40      2.48 o 
  -3  21   1      159.96      149.64      2.72 o 
  -2  21   1      128.59      130.20      2.57 o 
  -1  21   1      236.09      411.14      3.82 o 
   0  21   1      500.44      802.11      6.21 o 
   1  21   1        3.77       13.87      1.49 o 
   2  21   1        1.65        9.74      1.27 o 
   3  21   1       24.81       23.72      1.55 o 
   4  21   1      133.93      144.47      3.01 o 
   5  21   1      161.16      130.59      3.29 o 
   6  21   1      212.92      210.88      4.44 o 
   7  21   1       65.25       70.53      3.57 o 
   8  21   1       88.79       80.10      4.67 o 
   9  21   1       60.21       57.13      4.62 o 
  10  21   1        1.04        6.73      4.96 o 
  11  21   1       17.09       10.77      6.86 o 
  12  21   1        3.35        6.43     10.87 o 
 -12  22   1        6.89       22.22      9.19 o 
 -11  22   1       44.76       53.52      7.09 o 
 -10  22   1       30.67       37.57      6.36 o 
  -9  22   1       26.02       21.98      4.94 o 
  -8  22   1       19.19       18.71      4.05 o 
  -7  22   1       52.43       45.89      3.19 o 
  -6  22   1      316.87      241.28      4.37 o 
  -5  22   1       15.72       12.64      1.72 o 
  -4  22   1       13.64       17.15      1.59 o 
  -3  22   1       36.56       54.46      1.93 o 
  -2  22   1      428.52      300.13      3.75 o 
  -1  22   1        4.58        6.17      1.08 o 
   0  22   1      106.56      155.34      2.47 o 
   1  22   1      226.75      241.03      3.04 o 
   2  22   1     1479.14     1201.95      9.02 o 
   3  22   1      415.78      403.93      4.23 o 
   4  22   1      483.41      476.42      5.51 o 
   5  22   1        3.84        1.01      1.68 o 
   6  22   1        2.25        3.22      2.04 o 
   7  22   1       20.31       12.30      2.67 o 
   8  22   1      242.42      233.04      7.26 o 
   9  22   1       74.47       81.44      6.37 o 
  10  22   1      121.38      116.08      8.09 o 
  11  22   1        0.75        8.53      9.05 o 
 -12  23   1        0.34       -0.33     10.63 o 
 -11  23   1       21.78       26.59      8.67 o 
 -10  23   1        5.00       11.65      7.21 o 
  -9  23   1       92.25       77.78      5.48 o 
  -8  23   1       27.35       37.51      3.51 o 
  -7  23   1      190.00      197.83      5.14 o 
  -6  23   1       13.26        5.21      2.06 o 
  -5  23   1       48.76       62.23      2.53 o 
  -4  23   1       38.29       23.98      1.65 o 
  -3  23   1      422.04      406.63      4.26 o 
  -2  23   1      262.19      276.84      3.85 o 
  -1  23   1      160.18      118.88      2.38 o 
   0  23   1       87.69      103.97      2.10 o 
   1  23   1      772.42      732.91      6.16 o 
   2  23   1      713.14      785.92      6.29 o 
   3  23   1       98.37       84.61      2.32 o 
   4  23   1       13.27       23.73      1.75 o 
   5  23   1      312.61      319.67      4.54 o 
   6  23   1        0.61        0.09      2.19 o 
   7  23   1       36.13       16.98      2.84 o 
   8  23   1      506.64      596.46     10.34 o 
   9  23   1       19.12       27.67      5.32 o 
  10  23   1       43.23       31.61      6.41 o 
  11  23   1       28.17       29.20      9.91 o 
 -11  24   1        5.32        3.41      8.54 o 
 -10  24   1       21.67       23.90      6.54 o 
  -9  24   1       60.98       64.44      5.71 o 
  -8  24   1      166.27      195.37      6.12 o 
  -7  24   1      309.92      320.78      6.14 o 
  -6  24   1        0.77        0.76      2.13 o 
  -5  24   1      873.68      934.00      8.07 o 
  -4  24   1       84.39       82.88      2.50 o 
  -3  24   1       12.64       33.14      1.79 o 
  -2  24   1       84.48       78.25      2.50 o 
  -1  24   1      176.79      163.46      2.59 o 
   0  24   1       14.07       17.99      1.30 o 
   1  24   1      574.91      531.77      5.12 o 
   2  24   1      856.53      805.50      6.49 o 
   3  24   1        2.33        8.64      1.50 o 
   4  24   1       74.61       82.56      2.64 o 
   5  24   1       70.22       71.81      2.72 o 
   6  24   1       41.16       42.28      2.75 o 
   7  24   1       68.55       58.93      3.44 o 
   8  24   1      107.00      170.56      8.74 o 
   9  24   1        5.19        8.57      4.25 o 
  10  24   1        1.48       -3.17      6.02 o 
  11  24   1       13.14        9.18      6.85 o 
 -11  25   1       66.49       93.15     10.65 o 
 -10  25   1        7.40        9.13      5.80 o 
  -9  25   1       42.75       48.15      5.84 o 
  -8  25   1       44.38       43.49      4.22 o 
  -7  25   1      165.92      216.01      6.36 o 
  -6  25   1       17.54        0.57      2.35 o 
  -5  25   1       48.49       34.29      2.19 o 
  -4  25   1       33.97       35.02      2.01 o 
  -3  25   1        1.84       -0.35      1.43 o 
  -2  25   1       55.19       67.38      2.16 o 
  -1  25   1      172.57      180.24      2.83 o 
   0  25   1       29.51       34.94      1.61 o 
   1  25   1      239.98      225.62      3.32 o 
   2  25   1       34.04       27.52      1.61 o 
   3  25   1        0.85        4.38      1.48 o 
   4  25   1       31.63       33.49      2.01 o 
   5  25   1       11.76        0.53      1.86 o 
   6  25   1       84.90       94.57      3.99 o 
   7  25   1      169.58      193.33      6.91 o 
   8  25   1      111.15      129.53      7.23 o 
   9  25   1       31.91       48.09      6.38 o 
  10  25   1       14.80        8.90      5.99 o 
  11  25   1        0.00      -10.76     13.52 o 
 -11  26   1        0.77       18.85     10.06 o 
 -10  26   1        0.18        2.09      5.71 o 
  -9  26   1       19.14       23.78      6.59 o 
  -8  26   1        1.74       -0.89      3.69 o 
  -7  26   1      100.01      108.49      4.42 o 
  -6  26   1        5.73        1.05      2.24 o 
  -5  26   1        2.71        2.81      1.87 o 
  -4  26   1      344.38      289.69      4.16 o 
  -3  26   1       65.71       66.27      2.46 o 
  -2  26   1        0.08        3.15      1.35 o 
  -1  26   1      306.33      328.33      4.12 o 
   0  26   1      269.94      269.35      3.47 o 
   1  26   1       28.26       20.62      1.59 o 
   2  26   1       51.89       82.13      2.38 o 
   3  26   1       79.12       79.47      2.53 o 
   4  26   1        0.00        0.42      1.62 o 
   5  26   1      145.42      149.03      3.65 o 
   6  26   1      656.27      734.57      7.95 o 
   7  26   1      302.21      329.11      9.11 o 
   8  26   1       52.33       62.75      4.68 o 
   9  26   1        8.68        8.49      4.78 o 
  10  26   1        5.83       14.24      7.39 o 
  11  26   1        3.21       -8.04      8.06 o 
 -11  27   1       11.09       18.07      9.62 o 
 -10  27   1       10.61       22.80      6.75 o 
  -9  27   1        2.77       -4.81      6.45 o 
  -8  27   1       15.50       29.97      4.28 o 
  -7  27   1       22.12       28.48      3.51 o 
  -6  27   1       37.91       49.44      3.13 o 
  -5  27   1      465.33      495.58      5.83 o 
  -4  27   1       80.74       78.62      2.70 o 
  -3  27   1       73.59       62.78      2.49 o 
  -2  27   1      480.29      481.32      5.03 o 
  -1  27   1      162.39      173.07      3.21 o 
   0  27   1       10.69       24.12      1.61 o 
   1  27   1      158.01      114.40      2.73 o 
   2  27   1      332.00      324.63      4.10 o 
   3  27   1       20.43       26.51      2.00 o 
   4  27   1      171.06      178.52      3.55 o 
   5  27   1      580.92      569.00      6.35 o 
   6  27   1      487.69      472.23      8.46 o 
   7  27   1      108.15       93.81      4.63 o 
   8  27   1      171.78      170.49      9.12 o 
   9  27   1        6.24        7.83      4.94 o 
  10  27   1        0.66       -1.82      6.14 o 
  11  27   1        0.51       -4.93      9.62 o 
 -11  28   1        0.65       -2.55      7.64 o 
 -10  28   1       13.06        8.11      8.11 o 
  -9  28   1        4.35       -0.38      6.49 o 
  -8  28   1       63.09       77.59      5.25 o 
  -7  28   1      347.43      301.68      6.84 o 
  -6  28   1      230.89      264.49      5.07 o 
  -5  28   1      377.34      361.77      5.36 o 
  -4  28   1        8.76        5.49      1.89 o 
  -3  28   1        2.31        0.86      1.65 o 
  -2  28   1      146.56       99.33      2.77 o 
  -1  28   1      172.34      133.45      2.96 o 
   0  28   1       57.61       60.19      2.26 o 
   1  28   1      101.43      102.69      2.78 o 
   2  28   1      164.03      156.78      3.16 o 
   3  28   1      148.58      112.16      2.99 o 
   4  28   1        5.17       11.87      2.10 o 
   5  28   1      497.47      535.81      6.55 o 
   6  28   1        9.55       10.20      2.48 o 
   7  28   1       21.17       16.97      3.56 o 
   8  28   1       17.08       16.30      7.30 o 
   9  28   1        3.54        0.42      5.34 o 
  10  28   1        3.68        4.30      7.64 o 
  11  28   1       23.07       26.39      8.32 o 
 -11  29   1       29.49       40.36     13.79 o 
 -10  29   1        0.80       -6.23      9.14 o 
  -9  29   1       23.49       22.65      5.91 o 
  -8  29   1       24.05       19.65      4.70 o 
  -7  29   1       16.60       25.04      3.64 o 
  -6  29   1      248.21      175.85      4.50 o 
  -5  29   1       64.37       96.24      3.40 o 
  -4  29   1       54.54       28.63      2.22 o 
  -3  29   1       39.84       40.68      2.39 o 
  -2  29   1       29.71       39.99      2.12 o 
  -1  29   1       28.88       34.55      2.05 o 
   0  29   1        8.64        3.03      1.49 o 
   1  29   1      146.70      126.39      3.10 o 
   2  29   1        2.24        9.87      1.70 o 
   3  29   1      472.48      488.30      5.64 o 
   4  29   1      825.46      700.25      7.44 o 
   5  29   1       31.05       39.64      2.70 o 
   6  29   1        1.18       -0.57      2.53 o 
   7  29   1        3.09        5.56      3.65 o 
   8  29   1       12.05       11.04      4.43 o 
   9  29   1        1.07        2.79      7.48 o 
  10  29   1        0.77       -0.96      7.26 o 
 -11  30   1        0.25        4.10     10.54 o 
 -10  30   1        1.47       -3.47      9.81 o 
  -9  30   1        6.95       20.50      6.51 o 
  -8  30   1        0.44       -7.40      5.80 o 
  -7  30   1        3.57        1.72      3.22 o 
  -6  30   1        1.72        2.21      2.56 o 
  -5  30   1      125.78      120.29      3.81 o 
  -4  30   1        6.10       14.10      2.30 o 
  -3  30   1        5.23       -1.86      1.94 o 
  -2  30   1        2.47       -0.94      1.73 o 
  -1  30   1      122.10      147.29      3.34 o 
   0  30   1      167.53      156.71      3.23 o 
   1  30   1      258.78      250.74      4.26 o 
   2  30   1      999.70     1055.18      8.88 o 
   3  30   1      111.17      101.88      3.47 o 
   4  30   1      171.41      144.58      3.99 o 
   5  30   1       11.56       -3.33      2.28 o 
   6  30   1       14.48       11.42      2.87 o 
   7  30   1        1.82       -1.34      3.81 o 
   8  30   1        7.29        9.99      5.15 o 
   9  30   1        2.09        3.31      5.71 o 
  10  30   1        3.46        3.97      8.81 o 
 -10  31   1        0.12       -8.69      7.19 o 
  -9  31   1       37.63       29.67      6.95 o 
  -8  31   1       34.27       33.60     17.84 o 
  -7  31   1       82.19       75.86      4.84 o 
  -6  31   1       38.96       28.39      3.39 o 
  -5  31   1      102.66      134.73      4.80 o 
  -4  31   1      276.35      231.71      5.10 o 
  -3  31   1      326.80      336.08      5.50 o 
  -2  31   1        0.27       -1.17      1.80 o 
  -1  31   1      915.50      777.59      7.39 o 
   0  31   1      180.98      163.37      3.46 o 
   1  31   1       93.63      105.30      3.29 o 
   2  31   1        6.08       19.54      2.36 o 
   3  31   1      285.92      334.05      4.90 o 
   4  31   1       56.30       71.81      3.10 o 
   5  31   1       11.74       14.47      2.63 o 
   6  31   1       59.60       53.08      4.06 o 
   7  31   1       22.02       23.06      4.38 o 
   8  31   1       55.66       26.94      4.72 o 
   9  31   1        0.31        3.60      5.96 o 
  10  31   1        3.06        3.68      7.94 o 
 -10  32   1        7.73       -3.08      6.99 o 
  -9  32   1        3.72       10.29      6.78 o 
  -8  32   1        0.11       -0.20      4.99 o 
  -7  32   1       74.14       57.91      4.55 o 
  -6  32   1        4.25        2.96      2.97 o 
  -5  32   1       13.64        4.57      2.73 o 
  -4  32   1      148.14      181.97      4.88 o 
  -3  32   1      236.93      170.36      4.61 o 
  -2  32   1      179.75      196.33      4.40 o 
  -1  32   1        5.39       24.41      2.31 o 
   0  32   1      261.82      234.57      4.14 o 
   1  32   1      955.04      902.38      8.61 o 
   2  32   1     1165.91     1201.72     10.89 o 
   3  32   1      150.44      188.81      4.05 o 
   4  32   1      100.85       87.62      3.39 o 
   5  32   1       29.45       18.78      3.13 o 
   6  32   1       13.01       13.03      3.36 o 
   7  32   1       10.76        7.90      4.12 o 
   8  32   1       32.77       16.13      5.40 o 
   9  32   1        8.70       12.30      7.63 o 
  10  32   1        2.87        0.09      8.08 o 
 -10  33   1        6.78        7.77      9.28 o 
  -9  33   1        0.09        2.24      5.92 o 
  -8  33   1       36.68       27.55      5.75 o 
  -7  33   1       15.54       23.51      4.94 o 
  -6  33   1        3.01       -0.36      3.24 o 
  -5  33   1       61.95       55.41      3.88 o 
  -4  33   1       53.40       35.14      3.31 o 
  -3  33   1      102.23      103.17      4.21 o 
  -2  33   1      339.34      267.06      7.16 o 
  -1  33   1      899.61      891.73      8.63 o 
   0  33   1      150.57      130.21      3.84 o 
   1  33   1       18.87       29.93      2.55 o 
   2  33   1       62.88       59.46      3.44 o 
   3  33   1       48.25       53.93      2.90 o 
   4  33   1      139.13      119.16      3.98 o 
   5  33   1       18.54        9.47      3.08 o 
   6  33   1        0.01       -4.59      3.29 o 
   7  33   1       17.95       12.69      4.10 o 
   8  33   1       23.64       15.79      5.06 o 
   9  33   1        0.00        4.01      6.92 o 
  10  33   1        5.36       -6.07      9.14 o 
 -10  34   1        0.04        0.34      9.14 o 
  -9  34   1       14.82       19.67      6.47 o 
  -8  34   1        5.67        8.03      5.47 o 
  -7  34   1       26.28       35.14      7.87 o 
  -6  34   1        5.38        0.30      3.42 o 
  -5  34   1        0.63        2.75      3.08 o 
  -4  34   1        0.84       -2.04      2.94 o 
  -3  34   1        1.21        4.68      2.64 o 
  -2  34   1      668.99      646.90      8.39 o 
  -1  34   1      734.51      859.50      8.61 o 
   0  34   1      190.79      223.82      4.58 o 
   1  34   1       36.98       55.60      3.41 o 
   2  34   1      199.24      206.59      5.44 o 
   3  34   1      283.68      281.57      5.24 o 
   4  34   1       35.67       26.47      3.21 o 
   5  34   1      125.28      106.06      4.48 o 
   6  34   1        1.67       -1.32      3.97 o 
   7  34   1        2.60        1.25      4.20 o 
   8  34   1        0.54        0.55      5.56 o 
   9  34   1        2.29       -4.85      7.04 o 
 -10  35   1        0.22       -5.08      9.17 o 
  -9  35   1        3.52       -3.69      8.50 o 
  -8  35   1       16.46       20.17      6.50 o 
  -7  35   1       68.88       65.70      5.57 o 
  -6  35   1        3.36       10.13      4.65 o 
  -5  35   1        0.19        3.32      3.34 o 
  -4  35   1       17.59        4.13      3.51 o 
  -3  35   1      225.71      275.46      5.92 o 
  -2  35   1      123.60      158.87      5.91 o 
  -1  35   1      866.96      976.37     10.82 o 
   0  35   1       98.14      124.64      4.22 o 
   1  35   1     1112.84     1090.32     11.62 o 
   2  35   1        0.16        4.61      2.64 o 
   3  35   1        1.74        1.51      2.50 o 
   4  35   1        0.02        0.33      2.58 o 
   5  35   1        2.05        8.13      3.42 o 
   6  35   1        1.38       -3.65      4.49 o 
   7  35   1       16.96        6.68      5.08 o 
   8  35   1        0.04       -1.04      6.23 o 
   9  35   1        0.08       -3.53      7.04 o 
  -9  36   1        2.84        7.07      8.73 o 
  -8  36   1        0.93        6.36      7.51 o 
  -7  36   1       23.82       12.17      5.84 o 
  -6  36   1        4.89        8.71      6.13 o 
  -5  36   1        0.81        5.49      3.98 o 
  -4  36   1      113.38       88.28      4.75 o 
  -3  36   1       34.42       62.78      4.43 o 
  -2  36   1       39.20       64.41      3.73 o 
  -1  36   1       19.51       49.53      3.13 o 
   0  36   1      117.93      127.11      4.13 o 
   1  36   1      494.38      496.81      8.15 o 
   2  36   1        0.03        1.32      2.55 o 
   3  36   1       38.67       55.36      3.75 o 
   4  36   1       42.68       30.56      3.33 o 
   5  36   1        0.05       -1.63      3.85 o 
   6  36   1       43.55       55.23      5.59 o 
   7  36   1        6.82        3.79      5.21 o 
   8  36   1        1.42       -0.48      5.53 o 
   9  36   1        0.03        0.89      7.69 o 
  -9  37   1        2.69        3.82      7.47 o 
  -8  37   1        7.34        3.01      6.82 o 
  -7  37   1        3.88       10.41      5.74 o 
  -6  37   1        0.67       -1.81      5.00 o 
  -5  37   1       44.32       47.78      5.10 o 
  -4  37   1        2.05       15.86      3.91 o 
  -3  37   1      819.84      888.86     11.65 o 
  -2  37   1      123.86      143.73      6.09 o 
  -1  37   1      422.47      356.46      9.03 o 
   0  37   1        2.09        3.68      2.78 o 
   1  37   1      108.85      152.92      5.48 o 
   2  37   1        6.25        6.83      3.06 o 
   3  37   1        9.98       12.16      3.29 o 
   4  37   1       69.32       75.29      5.04 o 
   5  37   1       10.35        8.55      4.16 o 
   6  37   1       33.60       46.32      5.57 o 
   7  37   1        8.67        6.79      5.91 o 
   8  37   1        0.53       -0.09      6.34 o 
   9  37   1        0.08       -9.39      8.90 o 
  -9  38   1        1.67        5.69      7.37 o 
  -8  38   1        0.00       -6.68      7.67 o 
  -7  38   1        0.38        0.72      5.60 o 
  -6  38   1        2.78       -2.16      5.24 o 
  -5  38   1        1.46        1.91      4.24 o 
  -4  38   1       50.54       58.02      4.82 o 
  -3  38   1      192.18      254.55      7.36 o 
  -2  38   1       30.40       33.81      3.88 o 
  -1  38   1       68.28       56.45      4.07 o 
   0  38   1       11.29       12.88      3.04 o 
   1  38   1       32.41       62.82      4.16 o 
   2  38   1       51.51       51.69      4.30 o 
   3  38   1      448.10      413.90      8.88 o 
   4  38   1        9.86       11.60      4.41 o 
   5  38   1        9.34       11.23      4.74 o 
   6  38   1       32.82       45.68      5.92 o 
   7  38   1        4.80       15.45      6.51 o 
   8  38   1        0.29        2.60      9.20 o 
  -9  39   1       10.76       25.03      8.66 o 
  -8  39   1        2.31        4.94      8.76 o 
  -7  39   1        7.67       10.72      5.98 o 
  -6  39   1        6.64        5.33      6.04 o 
  -5  39   1        8.28        6.64      4.60 o 
  -4  39   1       26.06       31.58      6.84 o 
  -3  39   1        0.53        9.20      3.56 o 
  -2  39   1        0.78       13.08      4.14 o 
  -1  39   1       26.26       42.55      4.06 o 
   0  39   1        3.67       10.24      4.09 o 
   1  39   1        0.43        1.60      4.24 o 
   2  39   1       63.33       58.87      4.65 o 
   3  39   1      243.19      279.49      8.24 o 
   4  39   1       58.01       86.77      8.01 o 
   5  39   1       11.03       23.85      5.00 o 
   6  39   1        4.12        5.26      5.10 o 
   7  39   1        4.08       15.17      6.18 o 
   8  39   1        0.01        7.13     12.11 o 
  -8  40   1        1.89        5.98      9.49 o 
  -7  40   1       12.72        8.60      7.29 o 
  -6  40   1       21.65       22.06      6.56 o 
  -5  40   1        7.37       15.29      5.15 o 
  -4  40   1        0.38        0.33      4.32 o 
  -3  40   1       11.89       11.97      6.71 o 
  -2  40   1        5.39       -1.52      3.70 o 
  -1  40   1        0.43       -2.35      3.45 o 
   0  40   1        1.49        9.06      3.90 o 
   1  40   1        1.82        5.08      5.71 o 
   2  40   1       33.59       36.23      5.08 o 
   3  40   1        3.17        6.07     13.01 o 
   4  40   1        0.63        0.99      5.30 o 
   5  40   1        0.01        9.09      6.10 o 
   6  40   1        3.95       15.79      5.56 o 
   7  40   1        0.00       -2.11      9.70 o 
   8  40   1        0.61       11.93      7.80 o 
  -8  41   1        3.64       -1.19      8.18 o 
  -7  41   1        1.76       -3.76      8.01 o 
  -6  41   1       16.79       20.74      6.56 o 
  -5  41   1       11.70       13.70      5.39 o 
  -4  41   1        4.82        8.93      4.78 o 
  -3  41   1       66.77       28.26      4.68 o 
  -2  41   1        3.48       -0.60      5.46 o 
  -1  41   1        0.79        4.33      5.01 o 
   0  41   1        2.18        1.22      4.27 o 
   1  41   1       24.51       20.13      8.51 o 
   2  41   1        2.79       -1.30      6.70 o 
   3  41   1       12.54       13.22      5.24 o 
   4  41   1       50.07       50.44      7.92 o 
   5  41   1        0.01       13.50      5.44 o 
   6  41   1       26.69       41.71      7.56 o 
   7  41   1        4.48       10.97     10.01 o 
   8  41   1        8.98       15.12     10.72 o 
  -8  42   1        2.27        2.67     10.20 o 
  -7  42   1        0.13       -3.42     10.99 o 
  -6  42   1       17.73       34.81      7.44 o 
  -5  42   1        5.93       12.85      5.67 o 
  -4  42   1        0.44        2.76      5.69 o 
  -3  42   1        4.37        7.22      5.19 o 
  -2  42   1       10.59        8.39      5.66 o 
  -1  42   1        2.63       13.75      7.60 o 
   0  42   1        8.84       -3.45      7.13 o 
   1  42   1        0.77        8.78      6.58 o 
   2  42   1        4.27        3.57      6.48 o 
   3  42   1       19.46       23.43      6.27 o 
   4  42   1       67.45       71.00      8.85 o 
   5  42   1       15.97       20.43      8.28 o 
   6  42   1       33.75       44.82      7.43 o 
   7  42   1        2.75       -3.47      7.14 o 
  -7  43   1        2.43        9.08     11.60 o 
  -6  43   1        0.32        6.73      7.70 o 
  -5  43   1        0.41       -2.21      6.29 o 
  -4  43   1        2.16        6.99      5.75 o 
  -3  43   1       15.90       11.81      5.61 o 
  -2  43   1        6.22       -1.04      5.28 o 
  -1  43   1        1.12       -2.24      4.81 o 
   0  43   1       22.63        5.73      7.64 o 
   1  43   1        8.43       17.28      7.77 o 
   2  43   1       11.14       14.12      8.04 o 
   3  43   1       13.99       17.45      6.16 o 
   4  43   1        1.01       17.57      7.21 o 
   5  43   1        0.82       -3.69      9.87 o 
   6  43   1        4.38       15.37      8.06 o 
   7  43   1        3.25       17.57      9.35 o 
  -7  44   1        0.53        2.75      8.84 o 
  -6  44   1       16.44       18.04      7.34 o 
  -5  44   1        0.21        7.13      6.65 o 
  -4  44   1        2.41        2.79      6.32 o 
  -3  44   1       10.30        3.30      6.92 o 
  -2  44   1        4.67        6.32      6.13 o 
  -1  44   1        2.17       -0.40      7.83 o 
   0  44   1        4.48        4.37      8.48 o 
   1  44   1        1.46       -0.35      7.98 o 
   2  44   1        5.55        0.15      7.24 o 
   3  44   1       15.44        0.55      7.31 o 
   4  44   1        1.13       -4.89      7.22 o 
   5  44   1       13.90        4.53     13.88 o 
   6  44   1        0.14       27.23      9.44 o 
   7  44   1        4.14       18.59      9.12 o 
  -7  45   1        0.50        0.93      9.28 o 
  -6  45   1        7.71      -14.40      9.35 o 
  -5  45   1       10.22       20.53      7.79 o 
  -4  45   1        6.27       11.25     11.14 o 
  -3  45   1        0.14      -16.02      8.49 o 
  -2  45   1        0.00        7.90      6.16 o 
  -1  45   1        0.43        6.55      6.67 o 
   0  45   1        8.54        9.03      9.17 o 
   1  45   1        2.78      -11.28      7.65 o 
   2  45   1        0.07       -2.00      7.37 o 
   3  45   1       17.51       14.74      7.76 o 
   4  45   1        0.25       -3.20      9.84 o 
   5  45   1        0.16      -15.64     13.01 o 
   6  45   1       11.25       35.21     12.70 o 
  -6  46   1        1.27       -9.94      7.58 o 
  -5  46   1       13.88       22.18     10.13 o 
  -4  46   1        8.58       13.82      7.64 o 
  -3  46   1        0.43       -2.12      6.77 o 
  -2  46   1        1.75       -0.63      7.05 o 
  -1  46   1        0.00        3.64      8.84 o 
   0  46   1        0.00      -14.31     23.42 o 
   1  46   1        0.04      -10.46     11.87 o 
   2  46   1        2.87        0.32      9.49 o 
   3  46   1        7.75        5.22      8.09 o 
   4  46   1        0.98       -4.93     10.49 o 
   5  46   1        2.15        7.81     17.17 o 
   6  46   1        0.46       -1.52     14.31 o 
  -6  47   1        0.39       -0.14      9.11 o 
  -5  47   1       10.82       14.84     22.98 o 
  -4  47   1        6.05      -21.68     18.21 o 
  -3  47   1        0.59       11.84      8.50 o 
  -2  47   1        3.61        7.49      7.87 o 
  -1  47   1        4.50       -4.21      9.17 o 
   0  47   1        1.13       -1.32      9.34 o 
   1  47   1        6.50      -10.38      8.43 o 
   2  47   1        9.30        3.68      8.45 o 
   3  47   1        0.03       21.18      8.98 o 
   4  47   1        5.65        2.75     10.87 o 
   5  47   1       12.96       47.49     14.38 o 
  -5  48   1        0.68       -1.31      8.93 o 
  -4  48   1        2.07       -0.35     13.88 o 
  -3  48   1       10.04        3.79     10.50 o 
  -2  48   1        7.71       23.18     10.45 o 
  -1  48   1        5.12      -22.55     16.48 o 
   0  48   1        0.07       -3.80     10.67 o 
   1  48   1        0.02      -14.46     10.01 o 
   2  48   1        0.03       12.99      7.73 o 
   3  48   1       18.72       44.33     25.15 o 
   4  48   1        2.05        5.61     10.02 o 
   5  48   1       19.68       21.61     13.95 o 
  -4  49   1        0.13       -5.92     14.48 o 
  -3  49   1        5.58       10.34     10.45 o 
  -2  49   1        4.81       13.57     10.57 o 
  -1  49   1        0.97       -3.02      9.41 o 
   0  49   1        4.85        2.24     13.00 o 
   1  49   1        2.03        1.30     12.88 o 
   2  49   1        0.00       13.88     11.02 o 
   3  49   1        1.29        5.82      9.78 o 
   4  49   1        5.12       32.32     12.60 o 
  -4  50   1        1.64       25.15     19.08 o 
  -3  50   1        0.86       -5.56      9.44 o 
  -2  50   1        0.96       -8.05     22.12 o 
  -1  50   1        2.72       -1.79     13.71 o 
   1  50   1        0.03      -12.55     10.99 o 
   2  50   1        0.21       26.89     22.55 o 
   3  50   1        3.62       32.49     14.68 o 
  -3  51   1        0.02      -28.65     14.32 o 
  -2  51   1        4.31       14.88     11.96 o 
  -1  51   1        9.32       16.86     10.72 o 
   0  51   1        4.68       -6.88     14.70 o 
   1  51   1        4.41       26.56     15.63 o 
   2  51   1        0.21       25.28     11.61 o 
  -1  52   1        2.14       -2.34     19.95 o 
   0  52   1        0.42       -8.22     21.68 o 
   1  52   1        0.29       -0.87     21.68 o 
 -13   0   2        3.84       13.88     16.35 o 
 -12   0   2        1.55        1.28      8.48 o 
 -11   0   2        7.37       11.17      6.13 o 
 -10   0   2       38.91       61.68      5.69 o 
  -9   0   2      156.68      143.20      7.60 o 
  -8   0   2       34.10       40.83      3.39 o 
  -7   0   2      870.95     1300.78     13.88 o 
  -6   0   2     8609.14    10337.97     87.72 o 
  -5   0   2       43.53       31.21      3.36 o 
  -4   0   2      628.38      705.06      8.08 o 
  -3   0   2    10332.67    11765.57     98.82 o 
  -2   0   2    36461.95    37981.15    291.99 o 
  -1   0   2    18976.31    20502.44    236.30 o 
   0   0   2    59112.08    57249.36    777.35 o 
   1   0   2    33912.51    32331.34    291.76 o 
   2   0   2      877.63     1067.39      9.26 o 
   3   0   2      714.59      699.54      7.64 o 
   4   0   2      701.41      694.37      8.17 o 
   5   0   2       45.72       43.54      2.55 o 
   6   0   2       99.11       83.72      3.75 o 
   7   0   2        0.04        5.25      2.72 o 
   8   0   2      102.74       98.10      5.00 o 
   9   0   2        0.01       -1.90      3.81 o 
  10   0   2       20.15       23.84      6.13 o 
  11   0   2       10.13        0.50      7.85 o 
  12   0   2        2.86       -6.00      8.19 o 
 -13   1   2        0.06       -9.34      7.24 o 
 -12   1   2        1.69        0.97      5.38 o 
 -11   1   2        5.92       -0.98      4.48 o 
 -10   1   2       26.54        3.30      3.02 o 
  -9   1   2       14.86        3.39      2.42 o 
  -8   1   2        0.13       -0.58      1.85 o 
  -7   1   2       42.98       39.60      2.01 o 
  -6   1   2       19.28       27.98      2.88 o 
  -5   1   2     4079.36     4347.48     27.23 o 
  -4   1   2      428.33      395.85      3.87 o 
  -3   1   2      776.73      707.28     11.70 o 
  -2   1   2     1196.86      953.09      6.23 o 
  -1   1   2        7.00       -0.14      0.71 o 
   0   1   2      932.03      701.88      7.87 o 
   1   1   2     5863.38     5936.91     40.10 o 
   2   1   2     1081.19      993.87      6.65 o 
   3   1   2      466.14      563.40      4.42 o 
   4   1   2      248.04      216.00      2.68 o 
   5   1   2      149.46      128.17      2.64 o 
   6   1   2        0.59        0.26      1.37 o 
   7   1   2       12.68       11.08      1.92 o 
   8   1   2       16.63       18.11      2.44 o 
   9   1   2        3.61       -0.68      2.67 o 
  10   1   2      122.12      116.13      6.29 o 
  11   1   2        9.38       -0.81      6.40 o 
  12   1   2        9.97       -5.00      7.63 o 
 -13   2   2       12.62       13.13      7.05 o 
 -12   2   2        9.70       16.84      5.65 o 
 -11   2   2       26.81       16.07      5.16 o 
 -10   2   2        9.01        4.04      3.13 o 
  -9   2   2        5.19        0.55      2.44 o 
  -8   2   2        1.94        4.84      1.90 o 
  -7   2   2        2.58        4.24      1.62 o 
  -6   2   2     1330.64     1131.31      8.84 o 
  -5   2   2     2369.78     2383.27     15.23 o 
  -4   2   2       40.30       26.67      1.29 o 
  -3   2   2        4.88        0.60      0.80 o 
  -2   2   2     2330.82     2678.50     15.67 o 
  -1   2   2    13570.65    12890.61    101.20 o 
   0   2   2    33527.43    33042.06    276.26 o 
   1   2   2     1144.36     1363.76      9.74 o 
   2   2   2      986.68     1165.59      7.66 o 
   3   2   2      340.13      283.52      2.67 o 
   4   2   2      616.01      784.04      5.81 o 
   5   2   2      610.79      613.05      6.28 o 
   6   2   2      384.92      447.29      4.98 o 
   7   2   2        0.33       -1.91      1.83 o 
   8   2   2       84.90       78.19      3.25 o 
   9   2   2        0.53       -0.97      2.96 o 
  10   2   2        1.20       -0.48      3.79 o 
  11   2   2       22.56       22.84      6.49 o 
  12   2   2        8.28       -8.88      7.56 o 
 -13   3   2        1.27       -9.63      7.22 o 
 -12   3   2        2.23        8.09      6.79 o 
 -11   3   2       10.37        4.70      5.05 o 
 -10   3   2        3.40       -4.21      3.07 o 
  -9   3   2        0.52        1.34      2.44 o 
  -8   3   2      100.38       83.42      2.87 o 
  -7   3   2      543.05      515.35      5.64 o 
  -6   3   2      940.57     1049.73      8.88 o 
  -5   3   2       80.90       80.75      3.66 o 
  -4   3   2     5221.74     4986.51     30.44 o 
  -3   3   2      671.22      853.58      6.26 o 
  -2   3   2    18672.93    18627.16    110.25 o 
  -1   3   2     7543.56     7755.83     52.99 o 
   0   3   2    49909.48    50862.93    364.60 o 
   1   3   2     9573.75     9941.51     58.46 o 
   2   3   2      105.14      184.29      1.99 o 
   3   3   2      687.31      663.59      4.82 o 
   4   3   2      420.55      311.76      3.39 o 
   5   3   2      171.89      181.50      3.62 o 
   6   3   2      103.94      128.88      2.99 o 
   7   3   2      124.67      153.96      3.49 o 
   8   3   2      103.10       93.24      3.56 o 
   9   3   2        8.98        0.66      2.71 o 
  10   3   2      110.56       96.18      6.03 o 
  11   3   2        2.72       -3.12      5.40 o 
  12   3   2        2.16      -14.79      7.39 o 
 -13   4   2        2.36      -10.12      6.46 o 
 -12   4   2        5.61       -5.58      5.24 o 
 -11   4   2       50.56       51.93      5.79 o 
 -10   4   2        3.19       -2.46      3.11 o 
  -9   4   2      101.90       97.70      3.79 o 
  -8   4   2        4.16       10.73      2.13 o 
  -7   4   2      161.26      141.77      3.43 o 
  -6   4   2        2.47        8.13      2.21 o 
  -5   4   2        5.27       27.46      1.65 o 
  -4   4   2       28.32       54.14      2.33 o 
  -3   4   2       90.83      142.11      2.48 o 
  -2   4   2    16784.00    17235.96    101.78 o 
  -1   4   2     5655.78     5889.90     36.41 o 
   0   4   2    16166.48    16018.09    105.56 o 
   1   4   2    12412.31    13683.06     77.66 o 
   2   4   2     3874.08     3742.15     22.44 o 
   3   4   2       33.20       37.46      1.32 o 
   4   4   2       43.02       14.36      1.16 o 
   5   4   2        8.25       23.98      1.94 o 
   6   4   2       38.31       55.40      2.15 o 
   7   4   2       14.97       14.94      1.92 o 
   8   4   2       51.79       56.15      2.92 o 
   9   4   2       25.96       31.26      3.12 o 
  10   4   2      127.71      109.82      7.10 o 
  11   4   2        1.37      -13.85      8.24 o 
  12   4   2        5.98       -7.83      6.58 o 
 -13   5   2        7.40       -2.07      6.34 o 
 -12   5   2       15.49       13.01      6.00 o 
 -11   5   2        0.49       -2.86      5.10 o 
 -10   5   2       25.69       23.80      3.60 o 
  -9   5   2        1.95       -1.49      2.47 o 
  -8   5   2      575.96      490.22      6.58 o 
  -7   5   2      262.67      288.73      4.58 o 
  -6   5   2        0.01       -3.23      1.61 o 
  -5   5   2     2306.80     2588.34     18.03 o 
  -4   5   2     3489.37     3334.58     19.41 o 
  -3   5   2     3714.51     3458.57     20.43 o 
  -2   5   2        5.74        4.51      1.04 o 
  -1   5   2        1.63        1.73      0.37 o 
   0   5   2     7748.72     7966.88     52.15 o 
   1   5   2    23879.07    25696.22    145.14 o 
   2   5   2       50.76       20.41      0.86 o 
   3   5   2       39.35       26.13      1.15 o 
   4   5   2        5.60       16.31      1.20 o 
   5   5   2      322.18      317.94      4.32 o 
   6   5   2       26.62       17.80      1.76 o 
   7   5   2       96.57      104.01      3.35 o 
   8   5   2      567.42      618.50      7.65 o 
   9   5   2       22.40       15.62      3.13 o 
  10   5   2        0.96       -1.21      4.30 o 
  11   5   2        0.16       -7.07      5.86 o 
  12   5   2        5.94      -12.67      9.64 o 
 -13   6   2        9.82        9.08      6.42 o 
 -12   6   2        2.99       -3.45      5.26 o 
 -11   6   2       31.90       24.41      4.90 o 
 -10   6   2       69.45       52.81      4.32 o 
  -9   6   2        3.52        0.28      2.49 o 
  -8   6   2        0.55       -2.64      2.29 o 
  -7   6   2        4.56        8.20      1.85 o 
  -6   6   2       41.17       10.21      1.62 o 
  -5   6   2     2319.60     2298.59     16.28 o 
  -4   6   2     1055.94     1231.56      8.52 o 
  -3   6   2     1088.81      968.34      6.76 o 
  -2   6   2    10093.51    10754.76     63.08 o 
  -1   6   2    14916.19    15672.36     85.66 o 
   0   6   2     4882.83     5389.58     30.55 o 
   1   6   2      269.83      192.67      2.43 o 
   2   6   2     1215.02     1177.19      8.32 o 
   3   6   2      274.78      316.03      3.40 o 
   4   6   2      150.69      152.37      2.69 o 
   5   6   2     1968.24     1888.57     13.41 o 
   6   6   2       20.24       13.67      1.69 o 
   7   6   2       60.53       73.36      2.82 o 
   8   6   2       11.95        7.31      2.41 o 
   9   6   2       12.11       14.00      3.27 o 
  10   6   2      141.50      122.86      6.80 o 
  11   6   2        3.10       -7.42      5.67 o 
  12   6   2        7.07        2.88      8.61 o 
 -13   7   2        0.07        3.25      6.22 o 
 -12   7   2        0.56       -1.04      5.69 o 
 -11   7   2       38.17       43.62      5.50 o 
 -10   7   2       99.43       73.75      4.19 o 
  -9   7   2      509.19      481.12      6.79 o 
  -8   7   2       63.17       73.66      3.14 o 
  -7   7   2      576.03      574.00      6.42 o 
  -6   7   2      807.39      862.50      7.36 o 
  -5   7   2       85.02       71.84      2.46 o 
  -4   7   2       84.78       95.91      1.76 o 
  -3   7   2     1866.76     1798.51     10.95 o 
  -2   7   2        0.27        1.11      0.68 o 
  -1   7   2      255.18      219.41      2.39 o 
   0   7   2      137.12      124.73      1.52 o 
   1   7   2     1664.92     1495.76      9.20 o 
   2   7   2     3453.69     3577.70     22.77 o 
   3   7   2     1110.69     1058.92      7.40 o 
   4   7   2      969.86      858.73      7.81 o 
   5   7   2      722.06      706.08      6.82 o 
   6   7   2       64.92       69.66      2.67 o 
   7   7   2      448.71      413.91      5.36 o 
   8   7   2       23.17       20.67      3.01 o 
   9   7   2       88.10       97.32      4.61 o 
  10   7   2       16.37       21.45      4.70 o 
  11   7   2       37.01       36.30      6.72 o 
  12   7   2        3.63       -7.00      7.45 o 
 -13   8   2       11.16       13.21      6.48 o 
 -12   8   2        3.05        9.57      5.61 o 
 -11   8   2        0.59        7.31      5.19 o 
 -10   8   2       17.20        5.86      3.17 o 
  -9   8   2        1.93        4.35      2.51 o 
  -8   8   2      118.72      171.44      4.53 o 
  -7   8   2        6.10        7.77      1.85 o 
  -6   8   2      785.67      773.90      6.85 o 
  -5   8   2     4634.42     4687.40     31.86 o 
  -4   8   2      454.87      463.93      4.07 o 
  -3   8   2       38.85       35.57      1.45 o 
  -2   8   2       21.57        7.64      0.59 o 
  -1   8   2      196.99      206.51      1.94 o 
   0   8   2      397.94      370.41      2.94 o 
   1   8   2      758.52      732.30      4.65 o 
   2   8   2       22.82       10.91      0.94 o 
   3   8   2     1051.82     1325.05      9.32 o 
   4   8   2     1035.05     1142.60      8.68 o 
   5   8   2        9.36       11.42      1.58 o 
   6   8   2      193.68      212.48      3.84 o 
   7   8   2      354.26      371.55      5.35 o 
   8   8   2      102.59      113.66      4.00 o 
   9   8   2       92.23       97.94      6.38 o 
  10   8   2        1.30       -3.26      4.21 o 
  11   8   2       12.92       -0.57      5.51 o 
  12   8   2        1.16       -2.12      8.93 o 
 -13   9   2        9.70       21.59      9.81 o 
 -12   9   2        2.00        0.94      5.60 o 
 -11   9   2       48.09       67.22      5.50 o 
 -10   9   2       11.45       14.35      3.35 o 
  -9   9   2        3.21        2.92      2.78 o 
  -8   9   2      154.18      164.76      5.95 o 
  -7   9   2        0.71       16.27      2.13 o 
  -6   9   2      104.67      139.76      3.57 o 
  -5   9   2     1436.92     1472.99     11.39 o 
  -4   9   2      212.05      239.40      2.82 o 
  -3   9   2      125.57      145.32      1.84 o 
  -2   9   2      105.12      121.73      1.48 o 
  -1   9   2        8.96       36.90      0.87 o 
   0   9   2      501.28      372.10      2.81 o 
   1   9   2       15.25       22.49      1.24 o 
   2   9   2       25.94       16.95      1.24 o 
   3   9   2       36.18       33.54      1.34 o 
   4   9   2      239.49      261.84      3.54 o 
   5   9   2     2613.73     2552.16     17.37 o 
   6   9   2       45.38       82.08      2.97 o 
   7   9   2       86.19       86.05      3.13 o 
   8   9   2      332.58      309.72      5.62 o 
   9   9   2        0.01        3.29      3.12 o 
  10   9   2       55.18       50.67      5.43 o 
  11   9   2       32.69       38.54      5.86 o 
  12   9   2       16.45       13.33      7.51 o 
 -13  10   2        0.09       11.56      6.49 o 
 -12  10   2       32.38       39.78      6.01 o 
 -11  10   2        3.57        9.11      4.63 o 
 -10  10   2        0.06       -0.91      3.17 o 
  -9  10   2       62.03       60.79      3.42 o 
  -8  10   2     1382.24     1341.52     11.14 o 
  -7  10   2      621.60      610.40      6.71 o 
  -6  10   2       60.09       83.27      3.24 o 
  -5  10   2      146.62      125.18      2.88 o 
  -4  10   2     2489.28     2988.36     17.80 o 
  -3  10   2       66.98       11.95      0.77 o 
  -2  10   2      237.41      201.35      2.05 o 
  -1  10   2     4950.03     4834.19     28.99 o 
   0  10   2     1652.20     2144.53     12.18 o 
   1  10   2     3259.22     3258.92     19.18 o 
   2  10   2     4583.79     5358.91     31.31 o 
   3  10   2      448.09      502.85      4.40 o 
   4  10   2      154.22       89.45      2.64 o 
   5  10   2     3605.24     3921.45     25.34 o 
   6  10   2      418.09      469.77      6.24 o 
   7  10   2       27.55       25.82      2.17 o 
   8  10   2       60.47       54.35      3.06 o 
   9  10   2       20.09       19.79      3.33 o 
  10  10   2       22.07       19.81      5.58 o 
  11  10   2        5.30        4.50      5.47 o 
  12  10   2        1.03       -3.81      7.86 o 
 -13  11   2        3.12        7.34      7.26 o 
 -12  11   2       40.40       49.08      5.71 o 
 -11  11   2        0.04       11.97      4.60 o 
 -10  11   2        0.66        3.28      3.32 o 
  -9  11   2       17.71       16.08      3.25 o 
  -8  11   2      179.33      173.89      4.96 o 
  -7  11   2       51.75       27.11      2.38 o 
  -6  11   2     4843.72     5061.47     30.80 o 
  -5  11   2      846.07      978.13      7.45 o 
  -4  11   2       82.05       57.68      1.66 o 
  -3  11   2       68.37       34.33      1.12 o 
  -2  11   2       92.70      174.83      2.21 o 
  -1  11   2     5637.56     5531.49     31.91 o 
   0  11   2      439.54      539.90      4.32 o 
   1  11   2      248.71      175.05      2.95 o 
   2  11   2      309.03      155.29      4.09 o 
   3  11   2     1858.43     2073.92     13.50 o 
   4  11   2      151.50      159.13      2.77 o 
   5  11   2       45.74       59.83      4.59 o 
   6  11   2     1039.52     1165.79      9.96 o 
   7  11   2       44.45       42.43      2.38 o 
   8  11   2        4.40        5.75      2.34 o 
   9  11   2        5.61        6.04      2.89 o 
  10  11   2        7.77        3.02      8.11 o 
  11  11   2        0.16        0.34      6.24 o 
  12  11   2        0.11       -6.05      8.66 o 
 -13  12   2        0.59        1.58      7.07 o 
 -12  12   2        2.99        1.07      5.50 o 
 -11  12   2        7.44        0.98      4.51 o 
 -10  12   2       64.44       69.21      4.94 o 
  -9  12   2       87.57      112.07      4.10 o 
  -8  12   2        5.93       20.99      2.35 o 
  -7  12   2      124.67       85.68      3.13 o 
  -6  12   2      489.01      502.50      5.64 o 
  -5  12   2     1221.95     1284.06      9.19 o 
  -4  12   2        0.09        3.06      0.93 o 
  -3  12   2      321.62      358.54      3.29 o 
  -2  12   2      194.34      189.52      2.20 o 
  -1  12   2       36.16       73.71      1.48 o 
   0  12   2       23.36       12.40      0.72 o 
   1  12   2     1023.98      891.45      5.46 o 
   2  12   2     1437.04     1577.72     10.12 o 
   3  12   2     4699.08     5571.77     33.01 o 
   4  12   2      337.00      400.55      4.76 o 
   5  12   2      363.50      354.76      4.48 o 
   6  12   2       20.99       31.53      2.18 o 
   7  12   2       40.88       32.22      2.36 o 
   8  12   2      219.13      200.26      4.69 o 
   9  12   2       32.83       39.02      3.97 o 
  10  12   2        0.03       -2.70      5.00 o 
  11  12   2        1.85        3.37      5.62 o 
  12  12   2       26.62       47.54      9.84 o 
 -13  13   2        2.71        5.59      7.70 o 
 -12  13   2       13.55       13.73      6.09 o 
 -11  13   2        5.72        2.32      4.56 o 
 -10  13   2      333.05      373.71      8.22 o 
  -9  13   2       55.97       48.28      3.25 o 
  -8  13   2      343.89      378.80      5.64 o 
  -7  13   2       42.71       34.98      2.46 o 
  -6  13   2      148.89      154.42      3.68 o 
  -5  13   2       29.16       59.19      2.16 o 
  -4  13   2        7.34        3.26      0.97 o 
  -3  13   2     1577.64     1867.83     11.37 o 
  -2  13   2      818.56      723.09      5.59 o 
  -1  13   2     3759.91     3549.56     20.37 o 
   0  13   2      630.65      616.29      4.10 o 
   1  13   2        0.77        3.49      0.78 o 
   2  13   2     3128.76     3477.95     20.44 o 
   3  13   2      471.24      586.88      5.69 o 
   4  13   2      802.49      755.33      6.75 o 
   5  13   2      181.78      177.95      3.31 o 
   6  13   2        8.48       12.69      1.97 o 
   7  13   2       62.62       59.71      2.78 o 
   8  13   2       73.03       81.38      3.46 o 
   9  13   2       41.19       20.15      3.61 o 
  10  13   2       17.60        7.42      4.42 o 
  11  13   2        6.64        3.30      5.78 o 
  12  13   2        6.27       -0.85      7.62 o 
 -13  14   2        5.93        3.54      8.75 o 
 -12  14   2        7.02        2.36      5.29 o 
 -11  14   2        0.19        4.13      4.91 o 
 -10  14   2      171.70      141.54      5.72 o 
  -9  14   2       18.58       26.45      3.11 o 
  -8  14   2     1782.00     1711.02     13.43 o 
  -7  14   2      270.12      248.02      4.18 o 
  -6  14   2       86.54       81.43      2.50 o 
  -5  14   2      144.00      188.89      3.05 o 
  -4  14   2     1412.91     1350.07      9.71 o 
  -3  14   2     4341.04     4854.21     26.87 o 
  -2  14   2      262.42      435.77      4.63 o 
  -1  14   2        0.01       13.68      0.88 o 
   0  14   2      114.08       89.86      1.69 o 
   1  14   2     2197.82     2097.54     11.64 o 
   2  14   2     1417.19     1622.49     10.10 o 
   3  14   2      730.66      845.09      7.07 o 
   4  14   2       79.59       76.97      2.19 o 
   5  14   2      427.80      457.47      5.36 o 
   6  14   2       44.70       46.06      2.43 o 
   7  14   2      237.50      273.84      4.67 o 
   8  14   2      203.83      207.88      5.04 o 
   9  14   2        6.87       11.08      3.21 o 
  10  14   2        1.73       -1.27      4.87 o 
  11  14   2        0.74      -11.12      6.19 o 
  12  14   2        8.92        2.45      7.92 o 
 -12  15   2        0.00       -0.47      7.62 o 
 -11  15   2        6.36        7.94      5.09 o 
 -10  15   2       38.43       66.07      4.83 o 
  -9  15   2      318.43      308.01      6.96 o 
  -8  15   2      128.11      168.89      5.34 o 
  -7  15   2       14.06        3.00      1.85 o 
  -6  15   2        0.34        3.02      1.58 o 
  -5  15   2       22.51       22.70      1.53 o 
  -4  15   2      243.25      198.84      2.80 o 
  -3  15   2      472.94      518.74      4.49 o 
  -2  15   2     4196.86     4601.44     26.27 o 
  -1  15   2     2216.40     2552.37     14.92 o 
   0  15   2     6279.58     5806.86     30.57 o 
   1  15   2     3089.31     3471.23     19.10 o 
   2  15   2     1262.29     1100.86      7.40 o 
   3  15   2      896.36     1018.84      7.62 o 
   4  15   2        0.46       -0.85      1.23 o 
   5  15   2      209.91      209.15      3.67 o 
   6  15   2       11.49       11.05      1.90 o 
   7  15   2        1.43        6.70      2.11 o 
   8  15   2       47.79       45.37      3.16 o 
   9  15   2       39.53       29.74      3.40 o 
  10  15   2       25.73       18.99      4.32 o 
  11  15   2        2.44        8.15      5.76 o 
  12  15   2        0.39       -1.49      8.72 o 
 -12  16   2        2.41       -9.86      7.11 o 
 -11  16   2        2.14       -2.65      6.77 o 
 -10  16   2        0.51       10.75      3.88 o 
  -9  16   2       59.91       73.00      3.81 o 
  -8  16   2       82.96      124.05      4.03 o 
  -7  16   2        1.88        0.70      1.88 o 
  -6  16   2       44.33       35.98      2.04 o 
  -5  16   2       23.48       31.11      1.91 o 
  -4  16   2      236.73      220.14      3.29 o 
  -3  16   2       51.83       51.24      1.78 o 
  -2  16   2      877.97      985.36     10.79 o 
  -1  16   2      578.14      630.13      8.72 o 
   0  16   2     2793.89     2916.02     16.20 o 
   1  16   2      349.64      200.67      4.10 o 
   2  16   2      120.51      187.46      2.55 o 
   3  16   2       43.78       40.96      1.72 o 
   4  16   2      147.47      131.08      2.91 o 
   5  16   2      419.39      445.87      5.03 o 
   6  16   2       18.19       20.96      2.19 o 
   7  16   2        7.17       11.90      2.29 o 
   8  16   2        5.65        2.92      2.70 o 
   9  16   2       43.78       59.27      4.22 o 
  10  16   2       32.35       32.37      4.80 o 
  11  16   2       11.39        5.74      6.61 o 
  12  16   2       36.73       42.12     13.45 o 
 -12  17   2       16.18       -0.41      6.92 o 
 -11  17   2        0.19       -0.23      7.08 o 
 -10  17   2      197.90      202.96      8.21 o 
  -9  17   2      125.30       94.22      4.49 o 
  -8  17   2      706.37      733.96      8.37 o 
  -7  17   2       73.22       55.92      2.74 o 
  -6  17   2       12.67       15.76      1.77 o 
  -5  17   2       90.82      129.17      2.77 o 
  -4  17   2      251.76      268.16      3.52 o 
  -3  17   2        4.45       13.03      1.29 o 
  -2  17   2     2816.45     3689.11     20.95 o 
  -1  17   2     6299.06     6150.87     33.83 o 
   0  17   2      161.24      155.43      3.54 o 
   1  17   2        0.89        0.15      0.84 o 
   2  17   2      578.09      582.41      5.06 o 
   3  17   2      175.20      223.92      3.37 o 
   4  17   2       58.96       49.59      2.04 o 
   5  17   2      126.81      101.79      2.92 o 
   6  17   2      257.49      284.22      4.76 o 
   7  17   2        3.72        5.22      2.28 o 
   8  17   2       91.75       96.60      4.23 o 
   9  17   2       49.09       66.09      4.97 o 
  10  17   2        2.19        2.02      4.43 o 
  11  17   2       11.76        5.69      6.99 o 
  12  17   2        5.46        5.67     10.42 o 
 -12  18   2        0.79       -3.17      8.75 o 
 -11  18   2       54.21       49.16      7.50 o 
 -10  18   2       29.10       31.41      4.98 o 
  -9  18   2      122.49      185.78      5.82 o 
  -8  18   2       59.90       81.51      3.63 o 
  -7  18   2       65.53       37.78      2.57 o 
  -6  18   2       65.27       61.44      2.43 o 
  -5  18   2        1.43        0.33      1.39 o 
  -4  18   2       15.52       10.70      1.35 o 
  -3  18   2      519.82      547.03      4.85 o 
  -2  18   2      280.75      408.04      7.33 o 
  -1  18   2      694.61      614.02      8.04 o 
   0  18   2     2421.54     2044.42     12.00 o 
   1  18   2      196.72      278.00      3.09 o 
   2  18   2       39.55       19.91      1.23 o 
   3  18   2      580.88      491.34      5.03 o 
   4  18   2      146.21      121.48      3.39 o 
   5  18   2       88.66       71.26      2.53 o 
   6  18   2      233.18      218.65      4.43 o 
   7  18   2      148.78      151.33      4.43 o 
   8  18   2      183.00      210.12      8.04 o 
   9  18   2       61.16       63.09      4.63 o 
  10  18   2       23.38       25.72      4.90 o 
  11  18   2       10.80        7.54      7.72 o 
  12  18   2        2.05       -3.47     10.15 o 
 -12  19   2       15.84       24.45      8.58 o 
 -11  19   2       13.25        9.85      5.26 o 
 -10  19   2        0.83        1.25      4.62 o 
  -9  19   2       79.41       59.69      4.21 o 
  -8  19   2      110.07       78.15      3.69 o 
  -7  19   2      201.55      238.33      4.56 o 
  -6  19   2      257.88      339.47      4.67 o 
  -5  19   2       31.99       39.15      1.97 o 
  -4  19   2     1139.51     1178.95      8.58 o 
  -3  19   2      119.19       75.98      2.14 o 
  -2  19   2     1870.73     1750.42     11.55 o 
  -1  19   2      111.83      119.04      2.05 o 
   0  19   2        1.73        6.49      1.40 o 
   1  19   2      491.22      387.39      3.93 o 
   2  19   2      758.48      880.46      7.40 o 
   3  19   2      905.79      809.47      6.74 o 
   4  19   2        2.61        0.60      1.44 o 
   5  19   2      153.54      186.19      3.66 o 
   6  19   2       60.84       55.80      2.70 o 
   7  19   2       92.33       82.69      3.47 o 
   8  19   2        6.33        7.94      2.94 o 
   9  19   2       23.39       21.61      4.71 o 
  10  19   2       12.52       14.56      5.10 o 
  11  19   2       39.50       41.29      8.27 o 
 -12  20   2        7.56       15.46      8.67 o 
 -11  20   2        2.84        0.93      5.29 o 
 -10  20   2        0.05        2.33      4.67 o 
  -9  20   2       25.45       27.12      4.01 o 
  -8  20   2       28.66       45.32      3.20 o 
  -7  20   2        3.85       21.21      2.50 o 
  -6  20   2      102.45       91.60      2.97 o 
  -5  20   2       92.17       52.31      2.15 o 
  -4  20   2      100.48       75.75      2.25 o 
  -3  20   2      870.42      770.68      6.42 o 
  -2  20   2     1068.60     1379.21      9.00 o 
  -1  20   2       99.80       91.13      2.10 o 
   0  20   2        2.52        0.10      0.88 o 
   1  20   2      572.81      753.23      5.79 o 
   2  20   2        2.22        6.59      1.38 o 
   3  20   2      576.98      546.46      5.35 o 
   4  20   2       70.31       73.75      2.49 o 
   5  20   2       54.74       48.18      2.45 o 
   6  20   2        1.81        2.39      2.06 o 
   7  20   2        9.24        3.88      2.51 o 
   8  20   2      111.09       92.74      4.79 o 
   9  20   2        1.35       -4.52      5.03 o 
  10  20   2       35.92       41.34      5.17 o 
  11  20   2        7.55        4.36      9.28 o 
 -12  21   2        2.70       12.35     10.39 o 
 -11  21   2        9.52        8.98      5.74 o 
 -10  21   2        5.82        7.82      4.84 o 
  -9  21   2       40.85       53.59      4.62 o 
  -8  21   2       55.51       37.39      3.97 o 
  -7  21   2     1096.46     1077.82     10.03 o 
  -6  21   2       38.29       34.98      2.36 o 
  -5  21   2      268.45      337.07      4.29 o 
  -4  21   2      247.79      218.94      3.22 o 
  -3  21   2       35.99       21.47      1.51 o 
  -2  21   2       12.49       31.88      1.51 o 
  -1  21   2        1.03       25.80      1.36 o 
   0  21   2      116.84       80.88      2.22 o 
   1  21   2       68.71       65.40      1.94 o 
   2  21   2     2025.13     2150.11     14.17 o 
   3  21   2       55.38       35.92      1.82 o 
   4  21   2        5.25        3.55      1.70 o 
   5  21   2        7.79       14.18      1.94 o 
   6  21   2      148.44      113.64      3.71 o 
   7  21   2       29.89       27.75      2.79 o 
   8  21   2       68.72       69.68      4.40 o 
   9  21   2       21.48       16.77      4.26 o 
  10  21   2        0.30       -2.82      5.27 o 
  11  21   2       23.52       49.51     13.71 o 
 -12  22   2        5.97        6.49     11.34 o 
 -11  22   2        3.89        5.74      5.50 o 
 -10  22   2        2.57        9.55      5.00 o 
  -9  22   2       77.69       87.61      5.82 o 
  -8  22   2       24.95       51.42      3.36 o 
  -7  22   2       64.25       89.82      3.59 o 
  -6  22   2      147.94      204.12      4.08 o 
  -5  22   2       99.79      131.66      3.11 o 
  -4  22   2      106.06      112.07      2.67 o 
  -3  22   2        0.34       -0.06      1.22 o 
  -2  22   2      427.53      393.87      3.99 o 
  -1  22   2        0.03        1.36      0.97 o 
   0  22   2      661.51      618.25      5.29 o 
   1  22   2       64.36       56.74      1.98 o 
   2  22   2      383.65      404.73      4.60 o 
   3  22   2       33.63       35.14      1.69 o 
   4  22   2       91.86       85.61      2.58 o 
   5  22   2      549.94      583.17      6.29 o 
   6  22   2       29.30       30.06      2.57 o 
   7  22   2       17.74       12.48      2.79 o 
   8  22   2       45.45       57.59      4.30 o 
   9  22   2       49.42       42.61      4.56 o 
  10  22   2        9.90        5.43      6.25 o 
  11  22   2        9.20       20.45      8.64 o 
 -12  23   2       23.35       33.67     10.49 o 
 -11  23   2        0.06        1.40      6.67 o 
 -10  23   2        3.68       -8.06      7.42 o 
  -9  23   2        7.66        8.64      4.24 o 
  -8  23   2        6.98       10.43      2.91 o 
  -7  23   2        1.69        3.58      2.44 o 
  -6  23   2        4.37        6.38      2.11 o 
  -5  23   2       37.24       59.44      2.42 o 
  -4  23   2       35.42       27.75      1.75 o 
  -3  23   2        1.89        4.65      1.43 o 
  -2  23   2       83.74       71.22      2.18 o 
  -1  23   2      350.64      293.53      3.48 o 
   0  23   2       60.03       45.42      1.73 o 
   1  23   2      593.84      591.39      5.45 o 
   2  23   2      105.17      112.76      2.47 o 
   3  23   2      524.48      549.23      5.31 o 
   4  23   2       28.42       43.66      2.08 o 
   5  23   2        6.03        5.66      1.92 o 
   6  23   2        4.91        2.38      2.31 o 
   7  23   2       15.31       17.06      3.00 o 
   8  23   2       56.71       65.90      4.28 o 
   9  23   2        5.12       11.31      4.17 o 
  10  23   2       18.27       18.75      6.20 o 
  11  23   2        0.22       -3.38      9.49 o 
 -12  24   2        7.25       22.67     12.84 o 
 -11  24   2       37.54       32.27      6.98 o 
 -10  24   2        6.10        8.65      8.99 o 
  -9  24   2       29.81       24.96      6.85 o 
  -8  24   2       40.68       50.32      3.84 o 
  -7  24   2      108.48       77.75      3.44 o 
  -6  24   2      264.70      297.03      4.70 o 
  -5  24   2      170.95      182.58      3.53 o 
  -4  24   2       16.10       10.69      1.59 o 
  -3  24   2      100.43       67.16      2.27 o 
  -2  24   2      240.32      258.99      3.70 o 
  -1  24   2      118.55       89.21      2.15 o 
   0  24   2       35.60       60.63      1.98 o 
   1  24   2        0.26        3.13      1.26 o 
   2  24   2       17.35        6.91      1.35 o 
   3  24   2        1.75       -0.11      1.34 o 
   4  24   2       49.73       49.90      2.22 o 
   5  24   2        1.70        0.88      2.00 o 
   6  24   2       13.45       13.51      2.47 o 
   7  24   2        1.11       -0.07      2.79 o 
   8  24   2       11.84       12.50      3.71 o 
   9  24   2        0.78       -0.64      4.45 o 
  10  24   2       34.00       39.05      6.60 o 
  11  24   2        0.00       -6.76      9.94 o 
 -11  25   2        0.89       -1.75      6.24 o 
 -10  25   2       11.88       15.26      8.71 o 
  -9  25   2       39.44       46.52      5.69 o 
  -8  25   2        0.25        1.63      3.27 o 
  -7  25   2      129.41       84.49      3.77 o 
  -6  25   2       22.97       12.66      2.34 o 
  -5  25   2       56.98       33.05      2.18 o 
  -4  25   2       18.36       17.67      1.88 o 
  -3  25   2       72.90       94.18      2.64 o 
  -2  25   2      112.61       76.76      2.36 o 
  -1  25   2      160.68      220.16      3.06 o 
   0  25   2      106.78       60.31      2.06 o 
   1  25   2        0.20        1.40      1.25 o 
   2  25   2        1.87       -0.99      1.27 o 
   3  25   2        0.27        1.29      1.55 o 
   4  25   2      111.03      107.96      3.11 o 
   5  25   2       10.36        7.23      2.01 o 
   6  25   2      385.48      339.16      6.03 o 
   7  25   2        7.44        8.48      2.91 o 
   8  25   2       67.94       77.75      6.46 o 
   9  25   2        8.06        4.19      4.94 o 
  10  25   2       30.17       19.74      6.47 o 
  11  25   2        1.39      -15.88     10.21 o 
 -11  26   2        7.71       -5.81      7.09 o 
 -10  26   2        5.62        8.01      5.59 o 
  -9  26   2        0.26       -1.06      5.00 o 
  -8  26   2        0.64        1.76      3.26 o 
  -7  26   2       99.49       88.99      3.96 o 
  -6  26   2        0.22        7.82      2.25 o 
  -5  26   2        3.51       -3.74      1.87 o 
  -4  26   2       56.56       21.28      2.05 o 
  -3  26   2        7.65        4.75      1.47 o 
  -2  26   2       49.91       76.53      2.45 o 
  -1  26   2       27.60       48.19      1.87 o 
   0  26   2       16.68       18.48      1.49 o 
   1  26   2       74.93       55.00      2.06 o 
   2  26   2       16.97       18.45      1.61 o 
   3  26   2        9.04       10.66      1.63 o 
   4  26   2        8.43       10.42      1.90 o 
   5  26   2       34.65       38.19      2.57 o 
   6  26   2      368.30      377.65      6.39 o 
   7  26   2        1.84        3.74      3.18 o 
   8  26   2        6.17       10.12      4.47 o 
   9  26   2        0.67        4.46      5.04 o 
  10  26   2        7.15        5.86     10.64 o 
  11  26   2        0.00       28.10     13.71 o 
 -11  27   2       10.08        8.66      7.18 o 
 -10  27   2        0.93       -7.08      6.67 o 
  -9  27   2       93.84       66.22     11.89 o 
  -8  27   2       37.60       45.88      4.96 o 
  -7  27   2       33.03       27.23      3.08 o 
  -6  27   2       24.70       24.90      2.48 o 
  -5  27   2       56.61       46.07      2.58 o 
  -4  27   2        4.87       -1.45      1.77 o 
  -3  27   2       10.94        0.02      1.47 o 
  -2  27   2       37.16       35.81      1.98 o 
  -1  27   2       15.46        7.81      1.49 o 
   0  27   2       46.21       42.34      1.89 o 
   1  27   2      135.01      128.97      2.89 o 
   2  27   2       72.95      116.98      2.81 o 
   3  27   2       54.91       53.30      2.33 o 
   4  27   2       27.46       28.23      2.19 o 
   5  27   2      155.90      176.42      4.35 o 
   6  27   2       16.91       42.03      3.15 o 
   7  27   2       15.38        5.66      3.51 o 
   8  27   2       33.35       28.09      4.45 o 
   9  27   2        0.26        0.58      5.47 o 
  10  27   2        9.64       -1.18      7.05 o 
 -11  28   2        6.88       -0.96      7.41 o 
 -10  28   2       18.20       23.61      6.64 o 
  -9  28   2       20.33       23.37      9.42 o 
  -8  28   2      124.00      105.78      5.89 o 
  -7  28   2        1.24        2.36      3.07 o 
  -6  28   2        5.92        8.58      2.37 o 
  -5  28   2        5.29       -1.86      1.96 o 
  -4  28   2        0.83       -0.85      1.80 o 
  -3  28   2       48.87       28.37      1.97 o 
  -2  28   2        0.58       -0.55      1.56 o 
  -1  28   2       81.50       67.36      2.43 o 
   0  28   2       74.97       54.06      2.09 o 
   1  28   2        7.02        8.26      1.76 o 
   2  28   2      168.98      125.87      3.05 o 
   3  28   2       39.10       29.72      2.13 o 
   4  28   2        0.01        1.02      1.94 o 
   5  28   2      117.01      121.45      3.63 o 
   6  28   2       83.43       86.29      5.40 o 
   7  28   2       18.21       13.85      3.69 o 
   8  28   2       57.16       37.67      5.09 o 
   9  28   2        0.57       -4.24      4.80 o 
  10  28   2        0.01        7.90      9.14 o 
 -11  29   2        0.38       -4.34      7.86 o 
 -10  29   2        7.72        7.96      6.72 o 
  -9  29   2        3.59        7.04      7.50 o 
  -8  29   2        4.64        7.48      4.27 o 
  -7  29   2       39.55       47.62      4.09 o 
  -6  29   2       18.66       35.47      2.96 o 
  -5  29   2       16.20        2.97      2.11 o 
  -4  29   2       11.87       24.04      2.27 o 
  -3  29   2        7.82       -1.55      1.76 o 
  -2  29   2        2.31        8.24      1.65 o 
  -1  29   2       48.96       40.15      2.26 o 
   0  29   2      301.08      269.16      3.98 o 
   1  29   2        0.44        1.67      1.73 o 
   2  29   2      144.39      113.60      3.17 o 
   3  29   2      236.96      189.27      3.95 o 
   4  29   2      299.46      294.96      5.06 o 
   5  29   2        0.21        0.08      2.31 o 
   6  29   2      192.60      196.47      5.90 o 
   7  29   2        9.23        3.55      3.80 o 
   8  29   2       30.80       31.52      5.27 o 
   9  29   2        0.00        4.36      5.93 o 
  10  29   2        0.32      -12.44      9.42 o 
 -11  30   2       10.92       16.27      8.68 o 
 -10  30   2        6.94       13.81      8.64 o 
  -9  30   2        0.06        4.23      5.51 o 
  -8  30   2       18.37       24.43      5.29 o 
  -7  30   2       16.47       12.10      3.32 o 
  -6  30   2       10.47        9.43      2.57 o 
  -5  30   2      100.02       92.23      3.76 o 
  -4  30   2       16.43       19.57      2.27 o 
  -3  30   2        2.78       -2.73      1.91 o 
  -2  30   2       36.77       29.56      2.14 o 
  -1  30   2       16.75        0.97      1.63 o 
   0  30   2      556.77      487.04      5.52 o 
   1  30   2        8.36       18.53      2.26 o 
   2  30   2        3.64       -1.55      2.49 o 
   3  30   2      101.49       84.74      3.03 o 
   4  30   2       71.02       81.09      3.30 o 
   5  30   2       50.35       61.36      3.11 o 
   6  30   2       50.87       51.81      3.65 o 
   7  30   2       13.56       17.42      4.74 o 
   8  30   2       12.51       12.33      4.74 o 
   9  30   2        0.04        7.47      6.02 o 
  10  30   2        5.81       16.35      9.12 o 
 -10  31   2        1.99       -3.68      7.20 o 
  -9  31   2       21.63       30.12      7.03 o 
  -8  31   2       40.73       47.19      4.84 o 
  -7  31   2        8.35       15.08      3.47 o 
  -6  31   2      198.55      205.25      5.53 o 
  -5  31   2      279.66      252.41      5.61 o 
  -4  31   2       98.27      112.46      3.74 o 
  -3  31   2        6.05        5.14      2.08 o 
  -2  31   2      179.67      108.84      3.29 o 
  -1  31   2      408.78      379.71      4.89 o 
   0  31   2       42.37       47.24      2.43 o 
   1  31   2     1153.37     1056.90      9.71 o 
   2  31   2      226.92      239.22      4.71 o 
   3  31   2      543.30      552.33      6.31 o 
   4  31   2       39.32       35.45      2.62 o 
   5  31   2        7.09        0.70      2.36 o 
   6  31   2       28.72       20.51      3.56 o 
   7  31   2        0.18        3.61      3.69 o 
   8  31   2        1.53       14.03      5.40 o 
   9  31   2        0.92       -4.95      6.87 o 
  10  31   2        3.77       14.42      8.51 o 
 -10  32   2        0.21       17.63      8.55 o 
  -9  32   2        1.17        6.40      6.58 o 
  -8  32   2        1.14       -3.84      5.33 o 
  -7  32   2       30.02       36.00      4.83 o 
  -6  32   2        2.74        3.35      3.12 o 
  -5  32   2       78.87      110.84      4.43 o 
  -4  32   2       78.55       30.19      2.69 o 
  -3  32   2      112.04      134.27      4.24 o 
  -2  32   2        9.96       27.55      2.40 o 
  -1  32   2      702.27      665.66      6.79 o 
   0  32   2      212.39      214.99      4.23 o 
   1  32   2        8.79       23.87      2.37 o 
   2  32   2      109.17      152.57      4.29 o 
   3  32   2        1.80       12.51      2.33 o 
   4  32   2      129.33      125.68      4.13 o 
   5  32   2        2.12       -0.63      2.82 o 
   6  32   2        0.01       -5.01      3.25 o 
   7  32   2        0.00        2.04      3.86 o 
   8  32   2        5.96        1.21      5.31 o 
   9  32   2        6.89       12.22      6.97 o 
  10  32   2        0.05        4.26     10.99 o 
 -10  33   2        4.21      -17.37     10.72 o 
  -9  33   2        0.61        5.68      6.58 o 
  -8  33   2        0.32        4.17      5.42 o 
  -7  33   2       20.38       23.89      4.81 o 
  -6  33   2       47.92       31.36      4.05 o 
  -5  33   2       17.39        9.81      2.92 o 
  -4  33   2       48.38       31.03      3.13 o 
  -3  33   2       27.61       60.60      3.29 o 
  -2  33   2        4.91       -1.32      2.08 o 
  -1  33   2      228.61      301.12      5.12 o 
   0  33   2      249.30      227.72      4.43 o 
   1  33   2        0.01        9.20      2.74 o 
   2  33   2     1332.00     1302.79     13.18 o 
   3  33   2      202.16      186.96      4.78 o 
   4  33   2        6.35        5.46      2.50 o 
   5  33   2       11.75       11.32      3.08 o 
   6  33   2       25.40       33.61      4.60 o 
   7  33   2        0.56       -0.44      4.14 o 
   8  33   2        0.30        0.33      5.18 o 
   9  33   2        0.54        6.52      8.88 o 
 -10  34   2        2.88        9.06      8.43 o 
  -9  34   2        2.76        6.01      6.69 o 
  -8  34   2        1.32       -2.41      5.14 o 
  -7  34   2       34.15       30.13      5.37 o 
  -6  34   2       27.91       10.92      4.59 o 
  -5  34   2        0.76       -2.71      3.47 o 
  -4  34   2       16.84       25.77      3.05 o 
  -3  34   2      502.09      496.34      7.70 o 
  -2  34   2        7.63       16.47      2.76 o 
  -1  34   2      230.73      259.83      5.38 o 
   0  34   2      234.37      241.14      4.94 o 
   1  34   2      798.32      735.16      9.18 o 
   2  34   2        1.67        5.77      2.92 o 
   3  34   2       14.55       12.36      2.64 o 
   4  34   2       27.80       11.54      2.66 o 
   5  34   2        0.35       -2.62      3.40 o 
   6  34   2        5.47        7.17      4.08 o 
   7  34   2       19.03        7.56      4.90 o 
   8  34   2        3.78        1.88      6.57 o 
   9  34   2        0.33       -1.68      8.11 o 
 -10  35   2        0.20        1.49      9.99 o 
  -9  35   2        0.73        0.43      7.11 o 
  -8  35   2        1.01        1.85      5.32 o 
  -7  35   2       25.36       11.42      5.55 o 
  -6  35   2        1.51        4.07      4.72 o 
  -5  35   2      128.98      107.46      5.38 o 
  -4  35   2        9.28       10.55      3.00 o 
  -3  35   2        1.83        2.22      2.75 o 
  -2  35   2      260.80      286.59      6.11 o 
  -1  35   2        3.01        0.62      2.45 o 
   0  35   2        8.26       21.81      3.11 o 
   1  35   2      505.67      506.63      8.12 o 
   2  35   2        2.47       -5.68      2.84 o 
   3  35   2       81.86       69.04      3.25 o 
   4  35   2       24.42       15.24      3.06 o 
   5  35   2        0.78        7.84      3.68 o 
   6  35   2        8.68        5.59      4.09 o 
   7  35   2       12.12        3.25      5.00 o 
   8  35   2        1.89        7.61      6.73 o 
   9  35   2        9.69       17.58      9.39 o 
  -9  36   2        2.93        6.15      6.74 o 
  -8  36   2        8.88        9.82      8.04 o 
  -7  36   2        0.25       -1.74      4.83 o 
  -6  36   2       31.11       18.09      4.09 o 
  -5  36   2      113.68       89.46      5.06 o 
  -4  36   2       37.98       30.82      3.52 o 
  -3  36   2      104.20      126.30      5.93 o 
  -2  36   2       40.08       32.28      3.50 o 
  -1  36   2        7.22       14.88      3.16 o 
   0  36   2      373.43      452.61      6.42 o 
   1  36   2      161.48      189.40      6.77 o 
   2  36   2       12.22       18.20      2.97 o 
   3  36   2        6.63       12.02      3.71 o 
   4  36   2        0.31       -2.60      3.14 o 
   5  36   2       21.35       17.55      4.39 o 
   6  36   2        2.15        5.79      4.77 o 
   7  36   2        3.45        2.07      5.14 o 
   8  36   2        0.33        0.42      7.03 o 
   9  36   2       14.67       12.17      9.12 o 
  -9  37   2       10.37        7.69      9.14 o 
  -8  37   2        2.43       12.98      7.08 o 
  -7  37   2        7.16       10.41      5.28 o 
  -6  37   2        0.35       -7.11      4.64 o 
  -5  37   2        5.38        3.64      4.83 o 
  -4  37   2       82.04       89.72      4.72 o 
  -3  37   2       28.66       35.92      3.31 o 
  -2  37   2      532.50      551.71      9.59 o 
  -1  37   2       16.64       14.10      3.31 o 
   0  37   2      523.84      514.51     10.64 o 
   1  37   2        0.93        1.13      3.11 o 
   2  37   2       30.02       29.85      3.63 o 
   3  37   2      152.71      145.42      5.86 o 
   4  37   2        1.26        0.76      3.74 o 
   5  37   2        1.73        1.56      4.47 o 
   6  37   2       11.03       10.23      4.83 o 
   7  37   2        0.53        4.44      6.19 o 
   8  37   2        0.22        4.23      7.89 o 
  -9  38   2        4.97        7.38     10.14 o 
  -8  38   2        1.29       -7.27      7.80 o 
  -7  38   2        9.73        8.04      6.32 o 
  -6  38   2        0.55       -3.54      4.49 o 
  -5  38   2       84.44       68.67      5.52 o 
  -4  38   2       44.27       31.35      5.30 o 
  -3  38   2      406.33      476.87      8.45 o 
  -2  38   2       18.09       40.97      4.10 o 
  -1  38   2       34.71       20.69      3.60 o 
   0  38   2      489.10      487.22     10.08 o 
   1  38   2       99.55      112.13      6.68 o 
   2  38   2        1.84        0.26      3.69 o 
   3  38   2      114.77      125.23      7.97 o 
   4  38   2       20.08       17.20      3.79 o 
   5  38   2        0.69       -0.64      5.04 o 
   6  38   2        1.40        0.97      5.30 o 
   7  38   2       21.79       19.61      7.60 o 
   8  38   2       30.64       46.24      7.24 o 
  -9  39   2        0.05        4.87      9.34 o 
  -8  39   2        2.23        8.96      8.51 o 
  -7  39   2        2.64       -1.69      8.35 o 
  -6  39   2        0.37        1.26      5.50 o 
  -5  39   2       38.53       33.19      5.11 o 
  -4  39   2        8.76       21.56      5.77 o 
  -3  39   2       33.78       40.13      4.11 o 
  -2  39   2        0.70        7.60      3.43 o 
  -1  39   2      146.00      141.81      6.29 o 
   0  39   2        0.02        7.36      3.57 o 
   1  39   2        4.29        9.66      4.32 o 
   2  39   2        4.39        6.53      4.65 o 
   3  39   2      106.16      114.99      7.89 o 
   4  39   2        4.98       10.38      8.75 o 
   5  39   2        0.00       -2.39      4.53 o 
   6  39   2        0.58        2.65      5.46 o 
   7  39   2       23.37       26.14      7.82 o 
   8  39   2        2.91        9.34      8.84 o 
  -8  40   2        2.54        4.08      8.78 o 
  -7  40   2        0.18      -11.88      9.96 o 
  -6  40   2        9.44        5.49      6.30 o 
  -5  40   2        4.75       12.58      5.00 o 
  -4  40   2      122.44      151.25      6.99 o 
  -3  40   2       37.18       61.41      7.65 o 
  -2  40   2        2.08        6.02      4.86 o 
  -1  40   2       61.28       96.74      6.03 o 
   0  40   2       47.77       31.42      4.66 o 
   1  40   2       12.48        1.30      6.07 o 
   2  40   2      127.12      149.57     19.10 o 
   3  40   2       15.34       26.06      8.26 o 
   4  40   2        5.49       11.03      7.48 o 
   5  40   2       10.08       17.53      6.58 o 
   6  40   2        3.09        2.06      6.19 o 
   7  40   2        2.99        6.39      6.44 o 
   8  40   2        0.48        0.67      8.19 o 
  -8  41   2       16.28       28.25      9.99 o 
  -7  41   2        0.01        0.84      8.11 o 
  -6  41   2       16.00       30.07     11.38 o 
  -5  41   2       60.81       72.30      7.05 o 
  -4  41   2       16.77       35.89      4.75 o 
  -3  41   2        3.28        6.78      4.04 o 
  -2  41   2       69.49       58.12      5.59 o 
  -1  41   2        0.86        6.55      6.02 o 
   0  41   2       94.15       74.45      6.94 o 
   1  41   2        0.18       -1.23      7.45 o 
   2  41   2       46.95       26.80     12.25 o 
   3  41   2       22.48       23.97     22.12 o 
   4  41   2        0.39        1.62      6.42 o 
   5  41   2       20.72       17.06      6.17 o 
   6  41   2       52.48       55.66      7.91 o 
   7  41   2        0.11        5.93      6.64 o 
  -8  42   2        1.62       10.75     13.00 o 
  -7  42   2       30.66       38.74      8.81 o 
  -6  42   2       10.07       13.29      7.65 o 
  -5  42   2       26.33       19.77      5.56 o 
  -4  42   2        1.52       -4.48      5.27 o 
  -3  42   2        0.10        3.94      4.79 o 
  -2  42   2        6.53       16.85      4.90 o 
  -1  42   2        4.70       -2.19      5.58 o 
   0  42   2        7.15       -3.82      5.68 o 
   1  42   2       10.24        9.54     13.88 o 
   2  42   2        5.81       13.83      8.27 o 
   3  42   2       15.48       24.10      8.54 o 
   4  42   2       35.90       57.37      7.68 o 
   5  42   2       36.95       37.10      7.07 o 
   6  42   2        4.89        3.60      8.48 o 
   7  42   2       10.29       17.02      7.09 o 
  -7  43   2        0.76       -1.27     16.04 o 
  -6  43   2        8.32       16.15      8.31 o 
  -5  43   2        0.00        2.28      7.28 o 
  -4  43   2        1.49       -6.45      5.45 o 
  -3  43   2       31.24       34.99      6.52 o 
  -2  43   2        5.99       17.16      5.31 o 
  -1  43   2        2.04        4.03      4.73 o 
   0  43   2        0.00       -0.81      5.58 o 
   1  43   2        5.88        3.89      7.24 o 
   2  43   2       22.01       38.66      8.11 o 
   3  43   2        0.02        7.93      7.58 o 
   4  43   2        1.77        6.99     13.88 o 
   5  43   2       21.08       32.19     21.25 o 
   6  43   2        0.54       18.33      9.64 o 
   7  43   2        1.13       -5.53      9.68 o 
  -7  44   2       21.33       18.40     10.25 o 
  -6  44   2        5.92        9.07      7.32 o 
  -5  44   2        1.43        2.57      6.93 o 
  -4  44   2        2.78       -6.17     17.78 o 
  -3  44   2        2.10        7.78      5.98 o 
  -2  44   2        4.55        4.72      6.18 o 
  -1  44   2        0.04       -4.73      5.76 o 
   0  44   2        0.48      -12.37      8.44 o 
   1  44   2        4.83       -2.35      8.01 o 
   2  44   2       33.79       36.78      8.41 o 
   3  44   2       22.98       24.72     11.04 o 
   4  44   2        2.14        5.72      7.64 o 
   5  44   2       25.01       32.17     20.38 o 
   6  44   2        4.88       17.03      8.98 o 
  -6  45   2        2.92        0.91     12.22 o 
  -5  45   2        0.05       10.10      8.24 o 
  -4  45   2        7.66       18.43      9.79 o 
  -3  45   2        1.13        3.35      5.80 o 
  -2  45   2        0.74        9.01      8.61 o 
  -1  45   2        9.15       15.45      7.63 o 
   0  45   2        1.58       -3.93      7.76 o 
   1  45   2        0.35       -8.34      7.76 o 
   2  45   2        0.38      -11.17      7.87 o 
   3  45   2        3.08       11.62      9.91 o 
   4  45   2        0.07       -0.42     15.61 o 
   5  45   2       10.20       27.75     17.35 o 
   6  45   2       12.58       -6.98     19.95 o 
  -6  46   2        0.01       10.24     10.77 o 
  -5  46   2        0.92        1.17      9.44 o 
  -4  46   2        9.62        7.88      9.62 o 
  -3  46   2        0.05      -11.71      9.81 o 
  -2  46   2        3.18       -2.02     10.99 o 
  -1  46   2        6.27        6.00      7.16 o 
   0  46   2        0.71       -0.65      9.35 o 
   1  46   2        0.23       -3.09      8.28 o 
   2  46   2        6.26        8.67     11.65 o 
   3  46   2        0.78        0.56      9.79 o 
   4  46   2        2.23      -15.61     16.48 o 
   5  46   2       26.99       33.39     12.88 o 
  -6  47   2        0.30       -4.48      8.96 o 
  -5  47   2       17.92       20.07     21.68 o 
  -4  47   2        1.11       13.18     11.86 o 
  -3  47   2       16.29       12.10      8.04 o 
  -2  47   2        3.11        2.47     10.60 o 
  -1  47   2        0.48       -8.94      8.73 o 
   0  47   2        5.34        4.19     12.56 o 
   1  47   2        0.39      -18.68     11.97 o 
   2  47   2        6.62        6.67      9.03 o 
   3  47   2        1.59       19.74     13.44 o 
   4  47   2        0.33       14.74     17.35 o 
   5  47   2        0.49       11.51     35.56 o 
  -5  48   2        0.52       -6.40     10.25 o 
  -4  48   2        4.71       -2.30      9.52 o 
  -3  48   2        3.90       18.19     10.65 o 
  -2  48   2       15.33       12.14     17.79 o 
  -1  48   2        1.83       -8.04      7.87 o 
   0  48   2        0.25      -14.74     12.88 o 
   1  48   2        0.55       -2.68     10.41 o 
   2  48   2        0.00       -3.10     10.77 o 
   3  48   2        4.44       -2.46     10.65 o 
  -4  49   2        5.30       -3.58      8.58 o 
  -3  49   2        0.66        4.52     10.29 o 
  -2  49   2        1.08       10.01     10.70 o 
  -1  49   2        1.55       -7.67      9.53 o 
   0  49   2        1.01      -13.25     10.67 o 
   1  49   2       10.60       22.84     12.52 o 
   2  49   2        6.58       20.15     26.45 o 
   4  49   2        1.16       -0.87     19.95 o 
  -4  50   2        2.68      -11.21     13.30 o 
  -3  50   2        2.18       28.62     19.95 o 
  -2  50   2        0.09        5.62     14.07 o 
  -1  50   2        0.52       -7.23     11.64 o 
   0  50   2        0.80        2.04     14.94 o 
   1  50   2        0.88       -2.69     11.50 o 
   2  50   2        1.08      -10.97     12.09 o 
   3  50   2        0.05       23.42     21.68 o 
  -2  51   2        0.08       -2.67     14.94 o 
  -1  51   2        8.90       13.65     12.77 o 
   0  51   2       12.86       33.44     16.52 o 
   1  51   2        0.81       -8.53     12.34 o 
   2  51   2        6.37       -2.59     12.46 o 
   0  52   2        0.36       22.43     27.75 o 
 -13   1   3        6.85        6.00      7.12 o 
 -12   1   3       25.11       27.26      7.45 o 
 -11   1   3       25.46       18.25      4.75 o 
 -10   1   3       41.53       37.70      3.97 o 
  -9   1   3       40.05       19.59      3.11 o 
  -8   1   3      183.05      160.68      5.18 o 
  -7   1   3      216.28      281.33      4.04 o 
  -6   1   3       91.74       90.98      2.39 o 
  -5   1   3       35.99       45.29      1.58 o 
  -4   1   3      303.02      424.05      3.71 o 
  -3   1   3      531.56      440.64      3.35 o 
  -2   1   3     1540.98     1953.99     13.93 o 
  -1   1   3     2926.43     2901.98     30.94 o 
   0   1   3     1220.50      981.33     11.08 o 
   1   1   3      481.56      515.43      7.24 o 
   2   1   3       12.67        6.18      0.76 o 
   3   1   3        3.63       -1.01      0.68 o 
   4   1   3      849.49      822.37      6.57 o 
   5   1   3        0.04        6.09      1.42 o 
   6   1   3        1.15        0.91      1.57 o 
   7   1   3      197.97      174.39      3.90 o 
   8   1   3      129.72      174.84      4.61 o 
   9   1   3        0.58        1.77      2.99 o 
  10   1   3       37.23       12.62     14.31 o 
  11   1   3        0.70        0.87      7.57 o 
  12   1   3       11.49      -13.01     12.27 o 
 -13   2   3        7.49        3.32      7.01 o 
 -12   2   3        0.02       -2.36      7.06 o 
 -11   2   3        4.75        4.28      4.87 o 
 -10   2   3       26.47       16.60      3.66 o 
  -9   2   3        0.83       -4.28      2.14 o 
  -8   2   3        2.61        0.93      1.90 o 
  -7   2   3      251.91      253.03      4.37 o 
  -6   2   3       28.46       26.47      1.67 o 
  -5   2   3     1526.36     1839.42     13.28 o 
  -4   2   3     1026.44     1174.37      8.25 o 
  -3   2   3       46.48       28.53      0.89 o 
  -2   2   3     1268.30     1205.31      9.57 o 
  -1   2   3       54.82       36.27      2.03 o 
   0   2   3     4599.78     4140.49     42.09 o 
   1   2   3     6616.35     6450.24     43.13 o 
   2   2   3       63.46       50.46      1.57 o 
   3   2   3      397.78      362.01      3.60 o 
   4   2   3       61.95       63.56      1.80 o 
   5   2   3     1727.05     1749.89     13.49 o 
   6   2   3      446.30      456.52      5.61 o 
   7   2   3       57.93       75.08      2.98 o 
   8   2   3       18.81       16.12      2.63 o 
   9   2   3      147.75      152.94      5.25 o 
  10   2   3        0.04       -1.78      4.92 o 
  11   2   3       15.39       -1.30     10.43 o 
  12   2   3        0.56      -16.99     11.95 o 
 -13   3   3        4.08        3.00      6.16 o 
 -12   3   3        8.49       16.91      7.11 o 
 -11   3   3        3.38       -5.78      5.12 o 
 -10   3   3       48.23       52.62      4.00 o 
  -9   3   3        1.14       11.12      2.57 o 
  -8   3   3        1.16       -1.87      1.80 o 
  -7   3   3        4.76        3.39      1.75 o 
  -6   3   3      232.86      323.44      4.38 o 
  -5   3   3       26.94       50.65      1.82 o 
  -4   3   3     2115.38     2156.14     14.64 o 
  -3   3   3      174.81      126.56      1.88 o 
  -2   3   3     1322.07     1578.95     11.94 o 
  -1   3   3     1999.34     2150.94     21.73 o 
   0   3   3    12832.96    12803.62    117.59 o 
   1   3   3     1125.46      945.97      7.61 o 
   2   3   3      290.16      391.26      3.67 o 
   3   3   3       35.51       55.27      1.62 o 
   4   3   3       97.03       91.82      1.96 o 
   5   3   3      360.27      338.96      4.03 o 
   6   3   3       98.46       86.15      2.96 o 
   7   3   3       75.42       89.81      3.31 o 
   8   3   3      151.55      125.15      5.04 o 
   9   3   3       13.28       30.33      3.66 o 
  10   3   3        4.74       -1.45     10.77 o 
  11   3   3        2.28       11.28     11.04 o 
  12   3   3        0.06      -19.57     12.56 o 
 -13   4   3        6.54       -3.96      6.18 o 
 -12   4   3       24.84       34.37      5.81 o 
 -11   4   3       14.45       16.51      5.17 o 
 -10   4   3       49.82       52.50      3.92 o 
  -9   4   3        0.62        4.39      2.39 o 
  -8   4   3        5.52       -1.79      1.81 o 
  -7   4   3       19.84       33.34      1.94 o 
  -6   4   3       53.03       78.25      2.21 o 
  -5   4   3       38.38       46.19      3.11 o 
  -4   4   3      381.13      275.50      3.21 o 
  -3   4   3      563.93      458.90      4.13 o 
  -2   4   3     2257.25     2515.55     17.17 o 
  -1   4   3     3249.48     3440.01     27.64 o 
   0   4   3    35283.75    34623.82    266.53 o 
   1   4   3      300.04      283.92      2.43 o 
   2   4   3      961.44     1079.70     10.89 o 
   3   4   3      268.45      219.10      2.64 o 
   4   4   3      661.38      730.02      5.80 o 
   5   4   3       40.10       37.39      1.97 o 
   6   4   3      183.03      140.57      3.21 o 
   7   4   3      270.17      252.22      4.53 o 
   8   4   3        4.27        6.47      2.40 o 
   9   4   3      116.57       84.62      4.18 o 
  10   4   3       17.74       11.19      6.28 o 
  11   4   3        5.02       17.18      8.42 o 
  12   4   3        0.46       -1.73     17.35 o 
 -13   5   3        1.11       -0.80      6.59 o 
 -12   5   3       11.01        3.81      5.40 o 
 -11   5   3        2.82        6.02      4.75 o 
 -10   5   3       43.06       25.83      3.39 o 
  -9   5   3       17.21        6.10      3.09 o 
  -8   5   3       19.44        9.57      2.12 o 
  -7   5   3       50.26       42.77      2.13 o 
  -6   5   3       65.74       60.20      1.80 o 
  -5   5   3     1482.54     1561.87     11.81 o 
  -4   5   3      247.97      223.15      3.26 o 
  -3   5   3     1026.92     1220.19      8.47 o 
  -2   5   3     1200.88     1229.44      9.15 o 
  -1   5   3     4384.41     4429.39     35.45 o 
   0   5   3    28820.39    27261.62    213.42 o 
   1   5   3      835.03      833.82      5.27 o 
   2   5   3     6644.77     6700.87     45.19 o 
   3   5   3      316.23      375.55      3.19 o 
   4   5   3      880.04     1031.00      7.59 o 
   5   5   3       15.06       21.84      1.72 o 
   6   5   3       26.97       22.45      1.76 o 
   7   5   3        7.69        9.69      2.10 o 
   8   5   3       32.96       33.65      2.80 o 
   9   5   3      219.11      214.67      6.68 o 
  10   5   3       17.89       23.87      5.48 o 
  11   5   3       13.50        2.16      9.30 o 
  12   5   3        4.90      -23.21     11.60 o 
 -13   6   3        0.01       -4.13      6.13 o 
 -12   6   3       13.69       15.40      5.69 o 
 -11   6   3       13.20       11.07      4.28 o 
 -10   6   3        4.58        0.32      2.74 o 
  -9   6   3       23.21       46.72      3.03 o 
  -8   6   3      192.21      178.96      3.62 o 
  -7   6   3        0.43        0.71      1.34 o 
  -6   6   3     1187.16     1276.12      9.02 o 
  -5   6   3      370.50      236.68      3.38 o 
  -4   6   3     1080.66     1031.06      8.67 o 
  -3   6   3      261.92      216.63      2.76 o 
  -2   6   3      222.76      187.72      2.47 o 
  -1   6   3     1959.41     1937.01     16.16 o 
   0   6   3    35819.69    35678.00    220.85 o 
   1   6   3     1147.33     1179.93      7.16 o 
   2   6   3     3266.18     2949.57     19.81 o 
   3   6   3      601.97      530.44      4.54 o 
   4   6   3       15.78        7.27      1.07 o 
   5   6   3       38.21       26.75      1.65 o 
   6   6   3       16.82       73.03      4.42 o 
   7   6   3       33.62       31.10      2.33 o 
   8   6   3      332.43      332.94      5.68 o 
   9   6   3        0.07       -1.24      3.24 o 
  10   6   3       29.68       17.82      5.60 o 
  11   6   3        0.18        3.70      6.85 o 
  12   6   3        3.98        4.57      9.56 o 
 -13   7   3        1.97       -4.17      7.07 o 
 -12   7   3        4.06        1.14      8.76 o 
 -11   7   3        8.12        2.75      4.45 o 
 -10   7   3       35.49       47.07      3.61 o 
  -9   7   3       97.38       99.94      4.37 o 
  -8   7   3      196.01      175.14      3.57 o 
  -7   7   3        9.84        8.63      1.39 o 
  -6   7   3      214.47      233.80      2.93 o 
  -5   7   3      186.83      203.21      3.75 o 
  -4   7   3      307.45      263.18      3.12 o 
  -3   7   3     1660.01     1792.03     11.26 o 
  -2   7   3     4487.16     4761.32     29.86 o 
  -1   7   3     2297.64     2089.46     14.39 o 
   0   7   3      375.87      345.78      6.54 o 
   1   7   3      218.85      176.66      2.17 o 
   2   7   3      795.96      897.94      6.89 o 
   3   7   3      111.89       65.89      2.50 o 
   4   7   3       97.20      120.60      2.55 o 
   5   7   3        3.77       -1.19      1.29 o 
   6   7   3       21.46       28.70      2.08 o 
   7   7   3        7.65       10.70      2.03 o 
   8   7   3      327.38      329.92      5.76 o 
   9   7   3       38.01       20.02      3.86 o 
  10   7   3       25.41       31.91      7.04 o 
  11   7   3        7.17       10.38      7.10 o 
  12   7   3        0.35      -16.88      9.11 o 
 -13   8   3        1.48        7.44      7.44 o 
 -12   8   3        8.81        3.36      5.62 o 
 -11   8   3       40.81       25.54      4.23 o 
 -10   8   3       67.69       43.38      3.20 o 
  -9   8   3      147.48      154.01      4.71 o 
  -8   8   3      149.13      138.99      3.44 o 
  -7   8   3      196.97      191.95      3.14 o 
  -6   8   3      226.50      261.85      3.16 o 
  -5   8   3       86.99       73.66      2.31 o 
  -4   8   3       49.66       56.53      1.74 o 
  -3   8   3      265.52      281.84      2.72 o 
  -2   8   3     2908.97     3055.23     18.07 o 
  -1   8   3     3680.02     3685.55     24.29 o 
   0   8   3      604.55      566.81      4.06 o 
   1   8   3     1304.31     1008.57      7.08 o 
   2   8   3      857.23     1000.85      6.88 o 
   3   8   3      907.42     1176.24      8.20 o 
   4   8   3      362.13      397.53      4.16 o 
   5   8   3       42.76       41.88      1.90 o 
   6   8   3      122.11      123.36      3.55 o 
   7   8   3       58.47       43.60      2.45 o 
   8   8   3       32.51       39.74      2.85 o 
   9   8   3      101.66      110.31      5.57 o 
  10   8   3       42.15       34.82      5.85 o 
  11   8   3        4.38       11.68      6.46 o 
  12   8   3       13.41        3.62      9.27 o 
 -13   9   3       21.29       20.70      7.51 o 
 -12   9   3        1.66        5.24      6.03 o 
 -11   9   3       15.89       26.65      3.95 o 
 -10   9   3      210.99      212.39      6.28 o 
  -9   9   3       46.87       50.25      3.12 o 
  -8   9   3      107.34      119.48      3.62 o 
  -7   9   3      257.13      192.43      4.44 o 
  -6   9   3       97.62      255.56      5.48 o 
  -5   9   3     1036.09     1024.74      8.02 o 
  -4   9   3        0.12       -1.18      0.96 o 
  -3   9   3       21.44       18.49      1.10 o 
  -2   9   3      170.67      147.20      1.97 o 
  -1   9   3       66.14       38.06      1.07 o 
   0   9   3     2554.89     2936.09     18.17 o 
   1   9   3      221.71      250.86      2.55 o 
   2   9   3      128.18      128.75      1.85 o 
   3   9   3      364.01      486.13      4.48 o 
   4   9   3      378.54      329.00      3.61 o 
   5   9   3      336.55      433.72      4.86 o 
   6   9   3      150.54      373.99      7.63 o 
   7   9   3      436.03      403.06      5.50 o 
   8   9   3        5.01       -4.19      2.30 o 
   9   9   3       24.27       32.33      4.51 o 
  10   9   3        1.89       -4.71      5.62 o 
  11   9   3        3.62        6.78      6.37 o 
  12   9   3       10.00       20.66     12.85 o 
 -13  10   3        1.32        4.77      8.72 o 
 -12  10   3        8.86        7.46      5.80 o 
 -11  10   3       57.31       63.63      4.87 o 
 -10  10   3        7.23        3.88      3.03 o 
  -9  10   3       89.88       61.04      3.17 o 
  -8  10   3     1390.39     1350.93     11.08 o 
  -7  10   3      107.75      133.63      3.30 o 
  -6  10   3      128.84      131.29      2.91 o 
  -5  10   3       52.05       79.95      2.72 o 
  -4  10   3     1751.51     2203.49     15.30 o 
  -3  10   3      131.44      112.57      1.95 o 
  -2  10   3       56.29       50.59      1.21 o 
  -1  10   3       12.83       10.50      0.76 o 
   0  10   3        3.41        0.54      1.08 o 
   1  10   3       47.15       29.52      1.32 o 
   2  10   3       27.98        3.45      0.73 o 
   3  10   3       98.92      113.32      3.51 o 
   4  10   3      959.32     1073.88      7.81 o 
   5  10   3      222.75      254.21      3.74 o 
   6  10   3       43.61       44.95      2.40 o 
   7  10   3       11.22       18.62      2.32 o 
   8  10   3       47.91       56.48      3.32 o 
   9  10   3       53.13       40.46      4.60 o 
  10  10   3        4.23       -9.51      5.43 o 
  11  10   3        0.41        3.40      5.47 o 
  12  10   3       16.39       24.04      9.35 o 
 -13  11   3        0.72       -5.47     10.34 o 
 -12  11   3        7.80        7.18      7.35 o 
 -11  11   3        1.17       -0.52      3.99 o 
 -10  11   3       50.40       44.54      4.45 o 
  -9  11   3      375.25      360.10      7.45 o 
  -8  11   3      465.95      428.91      5.77 o 
  -7  11   3      572.43      503.08      5.56 o 
  -6  11   3      294.83      389.58      4.33 o 
  -5  11   3       23.01       13.24      1.09 o 
  -4  11   3      103.53      106.27      2.31 o 
  -3  11   3       94.17      120.03      1.99 o 
  -2  11   3      450.15      361.94      3.11 o 
  -1  11   3     1260.39     1554.65     10.97 o 
   0  11   3       56.66       33.15      1.10 o 
   1  11   3       15.44       35.77      1.26 o 
   2  11   3     1091.58     1028.20      7.18 o 
   3  11   3     3673.22     3835.17     24.13 o 
   4  11   3     1977.30     2181.36     13.88 o 
   5  11   3      259.36      281.04      3.73 o 
   6  11   3       69.19       65.18      2.66 o 
   7  11   3      399.91      401.36      5.63 o 
   8  11   3        5.47       -1.34      2.54 o 
   9  11   3        0.15       -1.53      3.13 o 
  10  11   3        0.06       -2.41      4.99 o 
  11  11   3       13.78        3.99      6.45 o 
  12  11   3        0.02       -7.97      9.29 o 
 -13  12   3       11.66        4.70      9.76 o 
 -12  12   3        2.36       -3.82      4.83 o 
 -11  12   3        4.10       -5.49      4.05 o 
 -10  12   3       78.74       51.64      4.17 o 
  -9  12   3       17.84       52.87      3.51 o 
  -8  12   3      275.03      362.45      7.05 o 
  -7  12   3       37.26       43.04      2.22 o 
  -6  12   3      157.86      230.28      4.25 o 
  -5  12   3      161.57      205.04      2.99 o 
  -4  12   3      790.05      748.85      5.62 o 
  -3  12   3      593.84      618.72      4.87 o 
  -2  12   3       21.13       10.66      1.27 o 
  -1  12   3      689.89      739.61      6.37 o 
   0  12   3      235.85      130.05      1.77 o 
   1  12   3      579.96      465.85      3.87 o 
   2  12   3      650.68      516.10      4.36 o 
   3  12   3     1716.19     2039.78     13.27 o 
   4  12   3       79.68       73.86      2.17 o 
   5  12   3      684.73      716.42      6.38 o 
   6  12   3      161.03      215.65      4.03 o 
   7  12   3      299.24      307.84      5.09 o 
   8  12   3        7.10       14.14      2.69 o 
   9  12   3        7.65       13.44      3.36 o 
  10  12   3       36.42       44.18      5.71 o 
  11  12   3        7.02        1.70      6.54 o 
  12  12   3        1.70       -2.50      9.54 o 
 -13  13   3        3.86        5.01      7.93 o 
 -12  13   3        0.26        2.74      6.31 o 
 -11  13   3       14.86       14.30      6.35 o 
 -10  13   3       92.18      102.85      6.44 o 
  -9  13   3       22.85       24.43      2.72 o 
  -8  13   3      311.22      360.90      5.44 o 
  -7  13   3      526.17      550.66      6.13 o 
  -6  13   3        2.56       -0.46      1.30 o 
  -5  13   3      385.04      433.90      4.47 o 
  -4  13   3        4.29       25.63      1.32 o 
  -3  13   3        1.21       13.44      1.13 o 
  -2  13   3     6887.19     6853.79     39.67 o 
  -1  13   3      195.25      209.40      2.86 o 
   0  13   3      143.00       81.93      1.50 o 
   1  13   3      480.85      518.82      4.88 o 
   2  13   3     2074.18     2337.95     14.24 o 
   3  13   3        0.31       20.63      1.66 o 
   4  13   3        9.27       14.07      1.51 o 
   5  13   3       86.04       99.20      2.65 o 
   6  13   3       12.93       16.34      2.09 o 
   7  13   3      465.08      531.09      6.70 o 
   8  13   3      320.34      319.61      5.86 o 
   9  13   3        1.98        5.71      3.74 o 
  10  13   3       28.98       38.37      5.12 o 
  11  13   3        0.25        2.55      8.67 o 
  12  13   3        5.37        7.66      8.25 o 
 -13  14   3       11.76        9.60     10.01 o 
 -12  14   3        0.06       -6.64      5.03 o 
 -11  14   3       31.71       35.86      4.91 o 
 -10  14   3       35.70       12.53      4.31 o 
  -9  14   3       25.82       39.66      2.91 o 
  -8  14   3      365.77      345.91      5.45 o 
  -7  14   3        0.99        6.85      1.81 o 
  -6  14   3       17.17       31.04      1.79 o 
  -5  14   3       46.69       38.32      2.10 o 
  -4  14   3     1573.20     1655.38     10.61 o 
  -3  14   3     2820.40     2767.50     17.79 o 
  -2  14   3      868.79      775.78      8.38 o 
  -1  14   3      489.30      485.73      4.34 o 
   0  14   3       11.64        6.78      1.05 o 
   1  14   3     2980.94     3743.95     21.74 o 
   2  14   3     2123.64     2459.11     16.32 o 
   3  14   3       49.49       56.94      1.77 o 
   4  14   3      249.45      197.50      3.04 o 
   5  14   3        1.77        0.53      1.39 o 
   6  14   3      607.13      527.00      5.62 o 
   7  14   3        2.51        5.26      2.23 o 
   8  14   3      165.71      172.56      5.62 o 
   9  14   3        9.80        5.41      3.69 o 
  10  14   3        4.51        0.24      4.30 o 
  11  14   3        0.17       16.06      9.31 o 
  12  14   3        2.83        5.93     11.64 o 
 -12  15   3       18.50       -2.12      5.59 o 
 -11  15   3       14.00       12.54      4.18 o 
 -10  15   3       47.27       68.15      5.69 o 
  -9  15   3      112.60      151.17      6.03 o 
  -8  15   3      233.99      249.69      4.82 o 
  -7  15   3       10.13       35.08      2.30 o 
  -6  15   3      280.41      310.66      4.14 o 
  -5  15   3     1755.05     1772.68     12.03 o 
  -4  15   3      123.65      119.60      2.50 o 
  -3  15   3     1147.73     1164.91      8.41 o 
  -2  15   3     2080.93     2440.19     16.30 o 
  -1  15   3      229.84      289.49      3.38 o 
   0  15   3     7527.30     8556.81     47.65 o 
   1  15   3     1709.79     1454.89     10.12 o 
   2  15   3      139.67      131.49      2.61 o 
   3  15   3       60.21       34.34      1.40 o 
   4  15   3        0.01       -0.96      1.18 o 
   5  15   3       20.00       14.56      1.65 o 
   6  15   3       17.35       16.11      1.95 o 
   7  15   3        1.78        4.70      2.26 o 
   8  15   3       76.84       90.84      3.97 o 
   9  15   3        0.35       11.36      3.66 o 
  10  15   3       18.04       10.26      4.92 o 
  11  15   3        5.46       21.81     12.91 o 
 -12  16   3       26.03       28.98      5.33 o 
 -11  16   3       14.92       25.65      4.55 o 
 -10  16   3      205.37      259.44     11.70 o 
  -9  16   3      176.01      168.16      5.65 o 
  -8  16   3      184.79      186.27      4.48 o 
  -7  16   3      120.56       79.28      2.88 o 
  -6  16   3       24.23       22.89      1.80 o 
  -5  16   3        2.49        6.27      1.23 o 
  -4  16   3     1143.47     1108.30      7.90 o 
  -3  16   3      414.44      361.30      3.72 o 
  -2  16   3       78.61       77.67      2.34 o 
  -1  16   3       49.52       51.62      1.53 o 
   0  16   3     1588.97     1501.56     10.52 o 
   1  16   3      231.37      226.29      3.83 o 
   2  16   3      276.63      171.67      2.25 o 
   3  16   3       18.42        8.08      1.15 o 
   4  16   3        0.01       -0.66      1.27 o 
   5  16   3       15.96       21.10      1.76 o 
   6  16   3       85.41      114.48      3.23 o 
   7  16   3       96.62       95.63      3.46 o 
   8  16   3        3.55       10.88      2.81 o 
   9  16   3       48.87       53.58      5.34 o 
  10  16   3       47.22       46.83      5.61 o 
  11  16   3       21.13       16.17      8.15 o 
 -12  17   3       23.71       24.31      7.89 o 
 -11  17   3        0.78       -8.18      5.56 o 
 -10  17   3      110.48      120.42      8.08 o 
  -9  17   3        0.90        5.88      4.08 o 
  -8  17   3      156.46      154.26      4.20 o 
  -7  17   3       24.37       49.85      2.52 o 
  -6  17   3      352.01      363.74      4.65 o 
  -5  17   3       21.21       11.95      1.52 o 
  -4  17   3      153.32      138.61      2.53 o 
  -3  17   3       99.84      106.61      3.33 o 
  -2  17   3       12.93       22.02      1.39 o 
  -1  17   3      716.66      723.72      5.48 o 
   0  17   3      231.22      455.35      6.31 o 
   1  17   3     1603.11     1877.02     12.00 o 
   2  17   3        1.17       -0.10      0.84 o 
   3  17   3      676.20      686.00      6.46 o 
   4  17   3       40.81       38.41      1.81 o 
   5  17   3        6.67        5.42      1.55 o 
   6  17   3        5.64        8.26      1.95 o 
   7  17   3      136.94      143.74      4.12 o 
   8  17   3      119.26      126.75      4.62 o 
   9  17   3       81.93      110.41     10.64 o 
  10  17   3        0.87       -0.15      5.03 o 
  11  17   3        0.72        0.72      7.25 o 
 -12  18   3       10.55       20.77      5.69 o 
 -11  18   3        2.17        5.77      4.48 o 
 -10  18   3       84.61      106.52     10.22 o 
  -9  18   3      320.85      230.35      8.27 o 
  -8  18   3       47.93       77.66      3.68 o 
  -7  18   3      885.10      885.98      8.17 o 
  -6  18   3       12.79       16.68      1.90 o 
  -5  18   3      246.59      284.48      3.75 o 
  -4  18   3      138.09      120.02      2.70 o 
  -3  18   3     1467.14     1709.63     11.00 o 
  -2  18   3     4278.61     4103.36     23.19 o 
  -1  18   3      531.02      572.80      4.37 o 
   0  18   3     3941.73     4095.38     23.67 o 
   1  18   3        0.70        6.76      1.44 o 
   2  18   3       82.50       75.98      1.87 o 
   3  18   3       42.24       36.87      1.61 o 
   4  18   3        0.39        3.62      1.37 o 
   5  18   3       11.49       21.74      1.80 o 
   6  18   3      265.35      255.14      4.24 o 
   7  18   3        8.50        7.98      2.59 o 
   8  18   3        0.00        3.70      2.99 o 
   9  18   3        7.07       15.49      3.89 o 
  10  18   3        3.81       -3.64      5.24 o 
  11  18   3        1.32       -6.21      6.62 o 
 -12  19   3        7.03       23.06      9.09 o 
 -11  19   3        2.88       -4.73      5.51 o 
 -10  19   3        1.44       -0.44      4.29 o 
  -9  19   3       35.98       48.36      4.91 o 
  -8  19   3       28.55       35.86      3.32 o 
  -7  19   3      192.53      168.28      4.65 o 
  -6  19   3        7.59        0.00      1.99 o 
  -5  19   3       52.75       33.04      2.01 o 
  -4  19   3        0.45        2.12      1.37 o 
  -3  19   3      731.95      922.77      6.98 o 
  -2  19   3      192.78      201.02      3.59 o 
  -1  19   3      251.82      268.23      2.84 o 
   0  19   3        6.78        9.10      1.58 o 
   1  19   3     1124.55      969.24      7.22 o 
   2  19   3      259.59      287.78      3.42 o 
   3  19   3        0.03        0.96      1.15 o 
   4  19   3      293.86      297.51      4.23 o 
   5  19   3       38.90       36.09      2.05 o 
   6  19   3      103.28      146.54      4.03 o 
   7  19   3       79.01       74.87      3.63 o 
   8  19   3      201.62      184.25      5.82 o 
   9  19   3       44.14       41.57      4.07 o 
  10  19   3       13.38       25.97      6.13 o 
  11  19   3        0.07       11.91      8.29 o 
 -12  20   3        3.58       16.48     10.03 o 
 -11  20   3        0.08      -12.02      6.76 o 
 -10  20   3        2.08       -1.78      4.33 o 
  -9  20   3        0.72        2.05      3.48 o 
  -8  20   3      117.29       98.25      4.40 o 
  -7  20   3      263.84      268.42      5.46 o 
  -6  20   3      329.36      271.79      4.95 o 
  -5  20   3      152.08      144.88      3.20 o 
  -4  20   3        7.08        4.25      1.37 o 
  -3  20   3     3226.25     3478.48     20.40 o 
  -2  20   3      919.48      859.87      6.48 o 
  -1  20   3      215.45      225.84      2.45 o 
   0  20   3      412.93      465.77      4.20 o 
   1  20   3       78.14       52.86      1.76 o 
   2  20   3      413.48      363.95      3.82 o 
   3  20   3        3.35        1.93      1.23 o 
   4  20   3        3.55        8.99      1.68 o 
   5  20   3      107.05      133.45      3.28 o 
   6  20   3       42.87       34.20      2.56 o 
   7  20   3        2.66        0.83      2.52 o 
   8  20   3        5.49        0.25      3.13 o 
   9  20   3        4.52        1.99      4.29 o 
  10  20   3        7.36       15.45      6.57 o 
  11  20   3       22.48       42.83     17.12 o 
 -12  21   3        2.82        8.86     12.52 o 
 -11  21   3        1.08        2.14      5.31 o 
 -10  21   3       23.01       33.67      4.95 o 
  -9  21   3        2.91        0.68      3.64 o 
  -8  21   3       85.80      133.21      4.43 o 
  -7  21   3      361.10      438.20      6.13 o 
  -6  21   3       36.95       49.53      2.58 o 
  -5  21   3     1772.04     1708.43     11.88 o 
  -4  21   3      353.14      277.87      3.82 o 
  -3  21   3      120.04      142.12      4.19 o 
  -2  21   3       97.27       91.71      2.15 o 
  -1  21   3       95.07      145.59      2.20 o 
   0  21   3       78.26       92.26      1.99 o 
   1  21   3       77.10      129.41      2.46 o 
   2  21   3      656.86      593.89      5.01 o 
   3  21   3       33.33       37.23      1.88 o 
   4  21   3       33.52       32.22      2.07 o 
   5  21   3      261.32      221.80      4.09 o 
   6  21   3        5.19        8.64      2.12 o 
   7  21   3       14.65        8.88      2.71 o 
   8  21   3       14.92       11.06      3.34 o 
   9  21   3       23.80       26.77      4.60 o 
  10  21   3        0.81        2.18      7.09 o 
  11  21   3        0.03       10.75     10.42 o 
 -12  22   3        0.00        6.94     10.63 o 
 -11  22   3        5.01        6.89      5.78 o 
 -10  22   3       12.15       14.67      4.49 o 
  -9  22   3        5.36        6.75      3.81 o 
  -8  22   3        1.96       -3.49      2.85 o 
  -7  22   3      236.07      192.30      4.61 o 
  -6  22   3        3.47       35.01      2.29 o 
  -5  22   3       58.15       50.43      2.34 o 
  -4  22   3      100.33      120.86      2.88 o 
  -3  22   3        1.49        6.79      1.29 o 
  -2  22   3      465.14      422.61      4.36 o 
  -1  22   3      154.76       98.54      1.91 o 
   0  22   3      600.77      651.17      5.42 o 
   1  22   3      274.68      212.73      3.02 o 
   2  22   3      437.11      522.52      5.15 o 
   3  22   3      972.32      994.18      8.01 o 
   4  22   3        1.00        3.37      1.60 o 
   5  22   3       85.66       92.85      3.14 o 
   6  22   3       51.31       48.67      2.87 o 
   7  22   3      112.29      101.57      4.05 o 
   8  22   3        7.73        4.49      3.28 o 
   9  22   3        2.88        4.24      4.42 o 
  10  22   3       35.51       31.36      7.04 o 
  11  22   3        4.10       -6.01      9.37 o 
 -12  23   3        3.24       -0.71     22.98 o 
 -11  23   3        8.66       13.75      5.64 o 
 -10  23   3        1.58        4.80      8.01 o 
  -9  23   3       42.02       29.58      4.18 o 
  -8  23   3        5.30        6.02      2.92 o 
  -7  23   3       10.38       22.01      2.66 o 
  -6  23   3      456.54      400.50      5.36 o 
  -5  23   3        0.70        3.46      1.75 o 
  -4  23   3        0.76       -0.77      1.48 o 
  -3  23   3       36.09       16.13      1.46 o 
  -2  23   3      288.11      256.86      3.29 o 
  -1  23   3      425.21      425.25      3.80 o 
   0  23   3       37.81       42.15      1.59 o 
   1  23   3        5.54       14.53      1.40 o 
   2  23   3       61.91      101.05      2.60 o 
   3  23   3        3.13        8.46      1.47 o 
   4  23   3      242.89      314.66      4.40 o 
   5  23   3        0.37       -1.78      2.01 o 
   6  23   3        0.79        2.57      2.40 o 
   7  23   3       11.87        7.80      2.90 o 
   8  23   3        9.67        8.73      4.25 o 
   9  23   3        8.62        5.47      4.73 o 
  10  23   3        9.23        3.99      7.43 o 
  11  23   3        1.98        5.83     14.57 o 
 -12  24   3        1.45        2.12     10.54 o 
 -11  24   3       12.47       19.08      5.89 o 
 -10  24   3       13.10       22.08      6.51 o 
  -9  24   3        0.87       13.01      4.23 o 
  -8  24   3        4.41        4.58      3.25 o 
  -7  24   3       20.10        4.65      2.59 o 
  -6  24   3       14.93       11.97      2.12 o 
  -5  24   3        8.59        2.77      1.91 o 
  -4  24   3        4.54        6.90      1.63 o 
  -3  24   3       36.68       48.32      1.91 o 
  -2  24   3      153.11      190.86      3.06 o 
  -1  24   3      228.36      248.38      2.92 o 
   0  24   3       29.81       43.69      1.96 o 
   1  24   3       36.46       30.31      1.68 o 
   2  24   3       72.45       64.05      2.72 o 
   3  24   3       72.92       89.65      2.51 o 
   4  24   3      272.31      250.33      3.99 o 
   5  24   3        0.45        0.22      2.08 o 
   6  24   3       53.09       63.72      3.47 o 
   7  24   3      152.26      160.64      6.20 o 
   8  24   3       31.94       36.63      4.86 o 
   9  24   3       33.12       18.13      5.58 o 
  10  24   3        0.84        8.01      9.91 o 
  11  24   3        0.64       -5.22     10.49 o 
 -11  25   3       38.82       36.36      8.39 o 
 -10  25   3        0.74       11.83     10.41 o 
  -9  25   3        0.01        1.43      4.66 o 
  -8  25   3       86.78       90.13      5.03 o 
  -7  25   3       14.32       42.04      3.47 o 
  -6  25   3        0.01        4.48      2.08 o 
  -5  25   3        6.05       17.54      2.14 o 
  -4  25   3       29.50       12.23      1.71 o 
  -3  25   3        2.87       -2.62      1.40 o 
  -2  25   3       42.11       46.58      1.84 o 
  -1  25   3       14.64       11.79      1.42 o 
   0  25   3      226.91      230.08      3.22 o 
   1  25   3      203.88      197.27      3.24 o 
   2  25   3      144.04      110.26      3.01 o 
   3  25   3       55.20       68.92      2.50 o 
   4  25   3      240.23      178.81      3.61 o 
   5  25   3       59.85       67.20      2.97 o 
   6  25   3      160.73      153.90      4.93 o 
   7  25   3       67.41       70.78      4.83 o 
   8  25   3        2.58        5.24      3.86 o 
   9  25   3        4.75        8.48      5.46 o 
  10  25   3        3.06       -7.15      9.24 o 
 -11  26   3        0.61        7.95      6.70 o 
 -10  26   3        0.80        8.41     10.98 o 
  -9  26   3        0.59        5.68      5.01 o 
  -8  26   3       12.60       23.55      3.83 o 
  -7  26   3      117.81      114.95      4.08 o 
  -6  26   3       81.45       59.36      2.80 o 
  -5  26   3       71.47       55.01      2.64 o 
  -4  26   3      124.16      154.29      3.33 o 
  -3  26   3       95.49       78.83      2.45 o 
  -2  26   3        7.77        3.45      1.33 o 
  -1  26   3      254.42      200.83      3.21 o 
   0  26   3        0.47        0.21      1.25 o 
   1  26   3      318.77      309.05      4.38 o 
   2  26   3        4.18        0.83      1.68 o 
   3  26   3       75.33       80.32      2.88 o 
   4  26   3        8.87        8.95      1.85 o 
   5  26   3       64.80       43.03      2.71 o 
   6  26   3       96.03       82.78      3.98 o 
   7  26   3        8.04        1.34      3.13 o 
   8  26   3       45.25       38.51      5.12 o 
   9  26   3        0.71       -4.93      5.81 o 
  10  26   3        3.18       -0.47      7.55 o 
 -11  27   3       34.30       36.04     10.95 o 
 -10  27   3        5.13       10.86     10.89 o 
  -9  27   3        0.10       -0.54      4.86 o 
  -8  27   3       10.79        6.71      3.62 o 
  -7  27   3       30.46       27.18      3.12 o 
  -6  27   3       32.74       50.30      2.88 o 
  -5  27   3       15.60       15.23      2.33 o 
  -4  27   3        8.38        1.24      1.73 o 
  -3  27   3      189.60      197.74      3.44 o 
  -2  27   3       16.11        3.36      1.43 o 
  -1  27   3        0.03        2.57      1.35 o 
   0  27   3       16.83        8.64      1.53 o 
   1  27   3      215.73      221.95      3.89 o 
   2  27   3      156.25      140.06      3.67 o 
   3  27   3        0.67       17.25      2.07 o 
   4  27   3        4.53        1.75      1.97 o 
   5  27   3        8.37        2.59      2.51 o 
   6  27   3       94.68      108.31      4.18 o 
   7  27   3        4.06        2.91      3.43 o 
   8  27   3       19.91       10.44      5.44 o 
   9  27   3       54.62       44.63      6.42 o 
  10  27   3        0.11       -5.73      8.45 o 
 -11  28   3       12.74       16.01     10.25 o 
 -10  28   3        7.58      -12.39      6.31 o 
  -9  28   3       10.58        6.41      4.99 o 
  -8  28   3       20.91       25.51      4.92 o 
  -7  28   3       10.24       -0.61      2.98 o 
  -6  28   3        0.10       -1.50      2.44 o 
  -5  28   3        6.50       16.13      2.39 o 
  -4  28   3       28.32       38.28      2.24 o 
  -3  28   3        5.05        6.74      1.67 o 
  -2  28   3      214.16      195.57      3.25 o 
  -1  28   3       71.90       55.57      2.24 o 
   0  28   3       89.45       82.66      2.52 o 
   1  28   3      561.17      529.08      6.14 o 
   2  28   3       43.15       41.07      2.37 o 
   3  28   3        8.79        1.95      2.19 o 
   4  28   3       24.54       34.27      2.33 o 
   5  28   3       74.61       52.94      3.12 o 
   6  28   3        6.42       10.58      3.06 o 
   7  28   3        3.63       12.66      4.68 o 
   8  28   3       85.48       71.34      5.32 o 
   9  28   3        4.19        9.75      7.87 o 
  10  28   3        8.76       -9.08      9.65 o 
 -11  29   3        3.77        1.03     12.84 o 
 -10  29   3        0.71       -1.58      6.51 o 
  -9  29   3        0.80        4.12      5.37 o 
  -8  29   3        0.43       -8.74      4.55 o 
  -7  29   3        4.73        4.64      3.02 o 
  -6  29   3        1.58       15.50      3.16 o 
  -5  29   3       28.94       34.24      2.72 o 
  -4  29   3        9.31       35.78      2.31 o 
  -3  29   3       80.94       44.02      2.33 o 
  -2  29   3        6.53       -1.21      1.57 o 
  -1  29   3       98.79      108.09      3.19 o 
   0  29   3      174.10      160.72      3.34 o 
   1  29   3      727.58      667.86      7.66 o 
   2  29   3        0.10        4.00      2.19 o 
   3  29   3       46.91       43.64      2.65 o 
   4  29   3       85.33       77.93      3.14 o 
   5  29   3        0.99        0.20      2.63 o 
   6  29   3       98.10      122.11      5.14 o 
   7  29   3        3.01        7.50      3.50 o 
   8  29   3       12.19       16.64      4.89 o 
   9  29   3       10.72       -0.13      6.65 o 
  10  29   3        0.92      -10.79     16.45 o 
 -11  30   3       10.97       16.58     10.78 o 
 -10  30   3        0.31        7.78      8.39 o 
  -9  30   3        1.45        5.56      6.20 o 
  -8  30   3        2.93       -0.67      4.74 o 
  -7  30   3        0.00        2.63      3.42 o 
  -6  30   3      154.61      204.55      5.48 o 
  -5  30   3        8.73       -1.24      2.23 o 
  -4  30   3        7.12       11.28      2.11 o 
  -3  30   3       38.88       29.96      2.14 o 
  -2  30   3       40.57       15.36      1.86 o 
  -1  30   3       53.91       44.47      2.45 o 
   0  30   3      270.23      240.58      4.13 o 
   1  30   3       66.46       90.93      3.37 o 
   2  30   3      248.68      274.80      5.43 o 
   3  30   3       98.84      101.86      3.76 o 
   4  30   3      270.17      279.63      5.03 o 
   5  30   3        1.25        0.35      2.61 o 
   6  30   3        5.17        1.83      3.14 o 
   7  30   3        0.01       -0.49      3.47 o 
   8  30   3        2.38        8.99      5.68 o 
   9  30   3        0.27        1.15      7.54 o 
  10  30   3        8.49        0.16     10.45 o 
 -10  31   3        0.58        0.62      7.19 o 
  -9  31   3        0.03       11.75      6.45 o 
  -8  31   3        5.42        8.92      4.64 o 
  -7  31   3       22.26       19.92      4.55 o 
  -6  31   3        1.55       -3.00      3.40 o 
  -5  31   3       23.80       35.76      2.96 o 
  -4  31   3        0.29        2.67      2.33 o 
  -3  31   3       17.71       20.23      2.20 o 
  -2  31   3      141.08      156.09      3.99 o 
  -1  31   3      158.71      139.39      3.93 o 
   0  31   3       13.36       38.02      2.51 o 
   1  31   3        2.27        4.31      2.21 o 
   2  31   3      238.07      257.08      5.18 o 
   3  31   3      216.56      234.14      5.22 o 
   4  31   3       83.21       62.62      3.00 o 
   5  31   3        0.09        2.65      2.75 o 
   6  31   3       12.29       13.41      3.90 o 
   7  31   3        1.29       -0.05      3.67 o 
   8  31   3        8.36       16.40      5.33 o 
   9  31   3       17.47        8.05      9.17 o 
 -10  32   3        0.89       -7.19      9.75 o 
  -9  32   3        0.33       -3.51      7.01 o 
  -8  32   3       10.64        8.08      4.79 o 
  -7  32   3        0.25       -3.85      4.36 o 
  -6  32   3       17.95        8.31      3.66 o 
  -5  32   3       31.25       20.63      2.70 o 
  -4  32   3        8.11       16.09      2.66 o 
  -3  32   3        0.01       13.12      2.25 o 
  -2  32   3       69.72       96.30      3.67 o 
  -1  32   3      153.32      150.97      4.20 o 
   0  32   3       50.82       72.66      3.17 o 
   1  32   3      185.77      158.04      4.22 o 
   2  32   3        6.67        9.03      2.32 o 
   3  32   3      113.82      168.53      4.64 o 
   4  32   3        0.05       -3.63      2.36 o 
   5  32   3        0.03       -3.46      2.79 o 
   6  32   3        0.00       -3.61      3.82 o 
   7  32   3       63.37       66.03      5.75 o 
   8  32   3        1.87        2.03      5.38 o 
   9  32   3        3.68        5.76      7.22 o 
 -10  33   3        0.85       -7.09      8.11 o 
  -9  33   3        0.27        6.04      5.79 o 
  -8  33   3        0.07       -2.97      5.62 o 
  -7  33   3        7.54       16.77      4.41 o 
  -6  33   3        0.07        0.29      3.57 o 
  -5  33   3        5.80        4.13      3.14 o 
  -4  33   3        0.02        0.55      2.58 o 
  -3  33   3       25.89       27.10      2.59 o 
  -2  33   3      133.08      162.05      4.44 o 
  -1  33   3        5.58       16.14      2.56 o 
   0  33   3       49.25       40.99      3.09 o 
   1  33   3       40.49       23.52      2.63 o 
   2  33   3       22.00       11.78      2.62 o 
   3  33   3        0.57       -3.05      2.51 o 
   4  33   3        0.03       -0.12      2.96 o 
   5  33   3        8.00       15.32      3.18 o 
   6  33   3        0.47        5.32      3.68 o 
   7  33   3       26.70       28.94      4.71 o 
   8  33   3       18.04       15.30      5.17 o 
   9  33   3        1.64        8.24      7.63 o 
 -10  34   3        3.61        3.43      7.57 o 
  -9  34   3        0.25       -0.65      7.04 o 
  -8  34   3        0.33      -16.23      8.12 o 
  -7  34   3       30.80       24.07      5.85 o 
  -6  34   3        4.50       -0.92      4.31 o 
  -5  34   3       41.32       57.79      4.19 o 
  -4  34   3       30.71       51.64      3.33 o 
  -3  34   3      103.86       86.03      3.57 o 
  -2  34   3        6.74       13.61      2.27 o 
  -1  34   3       82.69       95.50      4.02 o 
   0  34   3      222.89      281.02      6.02 o 
   1  34   3       88.35       84.37      3.62 o 
   2  34   3       12.31       14.00      2.72 o 
   3  34   3       26.72       24.66      2.73 o 
   4  34   3      211.55      214.34      6.35 o 
   5  34   3        0.00        6.05      4.05 o 
   6  34   3        7.55       16.74      4.42 o 
   7  34   3        0.59        4.37      5.31 o 
   8  34   3        0.83        3.94      5.37 o 
   9  34   3        0.67       -6.57      8.68 o 
 -10  35   3        0.68       -4.96      9.84 o 
  -9  35   3        3.34        7.32      7.28 o 
  -8  35   3        2.14       -1.96      5.81 o 
  -7  35   3        0.76       -4.41      5.54 o 
  -6  35   3       19.53       20.38      5.99 o 
  -5  35   3       28.20       31.71      3.80 o 
  -4  35   3       13.68        5.03      3.05 o 
  -3  35   3       44.04       12.61      2.55 o 
  -2  35   3       67.72       32.89      2.94 o 
  -1  35   3      711.74      707.85      8.51 o 
   0  35   3       36.84       66.49      3.36 o 
   1  35   3        0.45       -1.92      2.55 o 
   2  35   3        1.67       -1.74      2.87 o 
   3  35   3        7.19        1.83      3.33 o 
   4  35   3       58.51       37.72      3.93 o 
   5  35   3       30.68       31.30      4.10 o 
   6  35   3        8.71       11.63      4.22 o 
   7  35   3       14.88       11.23      4.83 o 
   8  35   3        9.12       15.37      6.23 o 
   9  35   3        0.01        0.39     12.15 o 
  -9  36   3        1.32        3.05      7.62 o 
  -8  36   3        2.83        1.60      7.17 o 
  -7  36   3        6.38        5.24      7.72 o 
  -6  36   3       24.17       33.33      5.35 o 
  -5  36   3        9.55       15.98      4.03 o 
  -4  36   3        7.59       12.92      3.22 o 
  -3  36   3        3.96       11.99      2.99 o 
  -2  36   3       46.94       45.77      3.54 o 
  -1  36   3       53.38       39.82      3.42 o 
   0  36   3      119.32      128.25      4.29 o 
   1  36   3        0.18       -4.45      2.76 o 
   2  36   3       29.43       16.29      3.47 o 
   3  36   3        1.49       -1.91      3.48 o 
   4  36   3        9.73        8.49      5.07 o 
   5  36   3        6.47       13.10      3.92 o 
   6  36   3        0.81        2.49      4.67 o 
   7  36   3       12.89       11.88      5.21 o 
   8  36   3        0.39       -1.00      6.62 o 
  -9  37   3        0.06       -3.56      9.18 o 
  -8  37   3        0.06       -3.74      7.78 o 
  -7  37   3        8.69        1.31      6.36 o 
  -6  37   3       17.72        4.06      5.11 o 
  -5  37   3        4.80        3.61      4.08 o 
  -4  37   3       14.80        1.31      3.58 o 
  -3  37   3       33.88       37.93      3.77 o 
  -2  37   3      299.97      310.41      7.01 o 
  -1  37   3      141.87      133.66      5.27 o 
   0  37   3        4.44        5.64      3.06 o 
   1  37   3        2.19       10.69      3.83 o 
   2  37   3        6.87       11.46      4.08 o 
   3  37   3        1.97        5.40      3.76 o 
   4  37   3        0.68       -0.86      4.47 o 
   5  37   3        2.12       11.38      6.70 o 
   6  37   3        0.04        2.21      4.70 o 
   7  37   3        2.11       -9.81      7.31 o 
   8  37   3        0.02        1.70     10.65 o 
  -9  38   3        4.72       11.45      9.49 o 
  -8  38   3        0.99        4.73      7.78 o 
  -7  38   3        0.03       -1.98      5.81 o 
  -6  38   3       14.59       22.75      6.78 o 
  -5  38   3        4.10       11.18      4.84 o 
  -4  38   3       45.03       47.97      4.84 o 
  -3  38   3        0.37       13.19      3.64 o 
  -2  38   3        0.58       14.52      3.77 o 
  -1  38   3       30.35       35.19      4.35 o 
   0  38   3        0.84        3.54      3.66 o 
   1  38   3       46.34       46.10      4.65 o 
   2  38   3       44.31       46.09      8.73 o 
   3  38   3       43.35       27.99      5.28 o 
   4  38   3       11.31       10.37      5.30 o 
   5  38   3        4.11       -0.04      4.90 o 
   6  38   3        1.83       -0.48      5.96 o 
   7  38   3        0.67       -2.37      6.03 o 
   8  38   3        0.37       -4.34     10.39 o 
  -8  39   3        1.83       -3.35     11.39 o 
  -7  39   3        0.22       -0.24      8.22 o 
  -6  39   3       12.62        9.46     10.00 o 
  -5  39   3        0.07        2.32      4.35 o 
  -4  39   3       16.14       19.01      4.10 o 
  -3  39   3        0.45        3.65      4.87 o 
  -2  39   3       56.95       74.91      5.18 o 
  -1  39   3        1.01       10.56      3.73 o 
   0  39   3        8.37        2.78      4.15 o 
   1  39   3       60.33       90.42      9.62 o 
   2  39   3        0.01       -3.24      5.07 o 
   3  39   3       16.53        0.15      6.26 o 
   4  39   3        3.45        5.08      5.70 o 
   5  39   3        0.02       -5.80      5.79 o 
   6  39   3        3.23       11.94      5.85 o 
   7  39   3        0.32       -6.09      7.89 o 
  -8  40   3        7.78       15.88      8.84 o 
  -7  40   3        0.05       -7.60      7.25 o 
  -6  40   3       23.40       27.45      5.87 o 
  -5  40   3        2.20        2.28      4.86 o 
  -4  40   3       51.98       51.98      5.22 o 
  -3  40   3       91.45      117.04      5.54 o 
  -2  40   3      162.65      182.53      9.29 o 
  -1  40   3       45.75       46.66      6.55 o 
   0  40   3       87.10      112.75      7.75 o 
   1  40   3        0.03        1.10      5.95 o 
   2  40   3      127.48      110.55     12.47 o 
   3  40   3        4.13       -5.61      8.89 o 
   4  40   3        0.03        9.87      6.37 o 
   5  40   3        0.40      -12.85      6.42 o 
   6  40   3        0.18        1.14      6.51 o 
   7  40   3        7.74       14.25      9.91 o 
  -8  41   3        0.07       -9.85      9.12 o 
  -7  41   3        0.14        6.00      7.79 o 
  -6  41   3        8.94        5.41      7.32 o 
  -5  41   3       36.37       45.59      6.09 o 
  -4  41   3        3.10        8.90      5.40 o 
  -3  41   3       39.96       23.93      4.77 o 
  -2  41   3      104.92       71.50      6.51 o 
  -1  41   3       27.04       28.89      5.17 o 
   0  41   3       16.56       17.74      4.80 o 
   1  41   3       16.39       17.80      7.11 o 
   2  41   3       21.04       31.39      8.48 o 
   3  41   3       13.83        2.48      5.58 o 
   4  41   3        1.10        0.12      5.96 o 
   5  41   3        0.54      -11.15      6.11 o 
   6  41   3        2.72       12.98      7.74 o 
   7  41   3        0.94       15.93      8.27 o 
  -8  42   3        0.14       10.16      9.99 o 
  -7  42   3       18.56       10.96     15.15 o 
  -6  42   3       16.66       21.70      7.01 o 
  -5  42   3        6.83       21.59      5.38 o 
  -4  42   3        0.03        1.57      5.83 o 
  -3  42   3       54.01       66.18      7.03 o 
  -2  42   3       11.92       12.37      6.02 o 
  -1  42   3       18.52       25.17      8.17 o 
   0  42   3        1.11       -3.05      6.69 o 
   1  42   3        2.93        8.20     10.11 o 
   2  42   3        7.70        2.02     16.05 o 
   3  42   3        6.17        5.56      7.51 o 
   4  42   3        6.38        4.69      8.29 o 
   5  42   3       25.72       34.86      8.13 o 
   6  42   3        1.55       -5.05     12.14 o 
  -7  43   3       20.62       40.80      8.85 o 
  -6  43   3       35.69       39.47      8.27 o 
  -5  43   3        0.61        2.94      5.69 o 
  -4  43   3        3.17        4.04      5.13 o 
  -3  43   3       10.19        9.01      6.08 o 
  -2  43   3       21.33       33.09      6.59 o 
  -1  43   3        8.52       21.43      7.45 o 
   0  43   3        1.28       -2.67      6.98 o 
   1  43   3        2.24       10.79      7.65 o 
   2  43   3       22.42       15.93      8.81 o 
   3  43   3        1.86       12.58     10.43 o 
   4  43   3       17.69       24.73      8.28 o 
   5  43   3        9.94       32.42      7.06 o 
   6  43   3        3.83        6.00     11.46 o 
  -7  44   3        0.08      -17.56     10.99 o 
  -6  44   3       16.70       27.12      8.59 o 
  -5  44   3        0.20       -8.86      6.23 o 
  -4  44   3       19.84        9.79      6.69 o 
  -3  44   3        5.79        1.86      6.21 o 
  -2  44   3        5.78        7.75      5.51 o 
  -1  44   3        0.82        4.81      6.48 o 
   0  44   3        0.37       -5.30      6.35 o 
   1  44   3        3.03       -2.37      7.51 o 
   2  44   3        8.29        4.89      9.39 o 
   3  44   3        0.18       -8.25     10.73 o 
   4  44   3       31.83       30.40     12.22 o 
   5  44   3        2.22       18.12     11.23 o 
   6  44   3        0.12       11.85     11.67 o 
  -6  45   3        2.51       13.01     11.04 o 
  -5  45   3       16.62       21.65      8.50 o 
  -4  45   3        6.58       -6.18      6.84 o 
  -3  45   3       12.76        9.55      7.16 o 
  -2  45   3        6.60       10.18      6.95 o 
  -1  45   3        7.25        4.82      7.65 o 
   0  45   3        0.81       -1.39      9.17 o 
   1  45   3        0.90        0.18      9.17 o 
   2  45   3        6.24       -1.21      9.67 o 
   3  45   3       21.57       31.11     10.87 o 
   5  45   3       10.11       32.09     18.21 o 
  -6  46   3       14.52       13.11     10.64 o 
  -5  46   3        9.73        5.12      8.39 o 
  -4  46   3        0.05        5.99      6.81 o 
  -3  46   3        6.76        0.96      7.79 o 
  -2  46   3        1.73       11.84      8.41 o 
  -1  46   3        1.71        0.43      7.31 o 
   0  46   3        8.47        9.97      9.82 o 
   1  46   3        0.04       -3.82     10.32 o 
   2  46   3        1.95        1.08     10.45 o 
   3  46   3       22.27       52.18     14.11 o 
   4  46   3        6.55       10.12     15.18 o 
   5  46   3        3.18       27.11     15.41 o 
  -5  47   3        3.60      -10.12     10.01 o 
  -4  47   3       29.45       68.78     10.67 o 
  -3  47   3        0.65        7.43      7.67 o 
  -2  47   3        0.36       -0.45      8.85 o 
  -1  47   3        5.49        9.64      7.92 o 
   0  47   3       16.45       28.87     13.79 o 
   1  47   3        0.45      -36.43     18.21 o 
   2  47   3        8.48       -1.90     13.95 o 
   3  47   3        0.17       -0.54      9.33 o 
   4  47   3        0.00       -8.67     14.11 o 
  -5  48   3        5.99       10.09     10.67 o 
  -4  48   3        1.94        2.06      9.60 o 
  -3  48   3        9.60       10.10     10.57 o 
  -2  48   3        0.36       10.16      9.29 o 
  -1  48   3        7.03        9.05      8.11 o 
   0  48   3        0.01        0.79     11.67 o 
   1  48   3        5.31        7.75     10.45 o 
   2  48   3        6.24        5.23     11.58 o 
   3  48   3        2.08        2.84     14.40 o 
   4  48   3        0.14        3.90     28.19 o 
  -4  49   3        0.66       -1.78     10.16 o 
  -3  49   3       14.01       16.85     13.45 o 
  -2  49   3        0.37       15.02      9.93 o 
  -1  49   3        1.81       -5.97      9.82 o 
   0  49   3        0.05       11.81     14.40 o 
   1  49   3        0.07        1.73     20.82 o 
   2  49   3        0.57       22.55     19.95 o 
   3  49   3        0.00       21.54     14.40 o 
  -3  50   3       15.53       24.90     15.02 o 
  -2  50   3       12.16       32.75     10.50 o 
  -1  50   3       25.01        4.86     15.30 o 
   0  50   3        7.14       19.66     14.17 o 
   1  50   3        4.94       41.78     33.83 o 
   2  50   3        0.01        2.64     15.30 o 
  -1  51   3       10.46        2.38     17.78 o 
   0  51   3        1.23       -3.62     13.00 o 
   1  51   3        0.74       -9.54     22.55 o 
 -13   0   4       30.57       15.52     10.84 o 
 -12   0   4       63.94       94.63     10.69 o 
 -11   0   4       53.92       63.43     10.59 o 
 -10   0   4      110.60       98.12      6.27 o 
  -9   0   4       57.46       55.47      4.21 o 
  -8   0   4       69.03       91.19      4.12 o 
  -7   0   4       31.20       35.49      2.64 o 
  -6   0   4      824.65      986.49     12.48 o 
  -5   0   4     1441.45     1362.87     15.26 o 
  -4   0   4     2359.98     2391.34     20.13 o 
  -3   0   4      376.63      410.61      5.83 o 
  -2   0   4     8857.15     9559.23    114.87 o 
  -1   0   4       44.65       28.62      3.47 o 
   0   0   4      893.37      963.60     22.55 o 
   1   0   4     1770.16     1631.44     20.36 o 
   2   0   4      127.01      130.29      7.61 o 
   3   0   4       45.53       53.56      5.70 o 
   4   0   4       57.82       60.70      3.24 o 
   5   0   4      446.29      403.76      6.59 o 
   6   0   4       22.73       27.88      4.07 o 
   7   0   4      154.58      201.30      5.81 o 
   8   0   4      330.49      278.18     11.21 o 
   9   0   4       21.68       41.74      5.25 o 
  10   0   4       23.76        8.67     14.74 o 
  11   0   4       36.72       30.36     16.48 o 
  12   0   4        0.54      -24.29     19.08 o 
 -13   1   4        0.04       -5.44      8.60 o 
 -12   1   4        2.39        2.82      5.96 o 
 -11   1   4        7.25        6.82      4.02 o 
 -10   1   4        9.18       -1.26      2.78 o 
  -9   1   4        0.00       -3.74      2.05 o 
  -8   1   4       14.98       23.90      2.06 o 
  -7   1   4       13.19       11.70      1.45 o 
  -6   1   4      105.45       91.60      2.37 o 
  -5   1   4       58.77       55.79      1.99 o 
  -4   1   4      450.68      394.98      4.41 o 
  -3   1   4       14.32       15.95      1.05 o 
  -2   1   4        2.64        8.21      2.55 o 
  -1   1   4     5582.82     4883.09     72.98 o 
   0   1   4        2.31        0.00      2.60 o 
   1   1   4      190.57      214.78      3.19 o 
   2   1   4     1000.24      924.51      9.02 o 
   3   1   4     1648.21     1589.42     11.81 o 
   4   1   4      265.63      228.13      3.80 o 
   5   1   4        0.40        3.26      1.19 o 
   6   1   4       16.55       14.48      1.66 o 
   7   1   4      131.38      149.68      3.93 o 
   8   1   4       35.38       39.54      3.41 o 
   9   1   4       38.28       52.19      4.74 o 
  10   1   4       12.75       31.17     10.72 o 
  11   1   4       48.70       56.21     13.18 o 
  12   1   4        9.40       11.02     13.79 o 
 -13   2   4        0.67      -10.27      6.52 o 
 -12   2   4        8.15        9.64      5.20 o 
 -11   2   4        4.06       -4.54      3.86 o 
 -10   2   4       12.36       10.28      3.13 o 
  -9   2   4       23.84       17.34      2.41 o 
  -8   2   4        0.80       -1.51      2.25 o 
  -7   2   4        8.12       11.50      1.46 o 
  -6   2   4      466.25      474.29      4.87 o 
  -5   2   4       37.11       57.66      3.15 o 
  -4   2   4       49.73       84.55      2.94 o 
  -3   2   4        0.01        0.69      0.99 o 
  -2   2   4     1975.30     1940.47     20.07 o 
  -1   2   4      185.42      242.70      6.71 o 
   0   2   4     1797.84     1565.65     19.69 o 
   1   2   4      329.69      216.87      4.26 o 
   2   2   4      289.85      239.14      3.36 o 
   3   2   4       32.19       38.14      1.51 o 
   4   2   4       72.70       74.18      2.64 o 
   5   2   4      229.24      192.13      3.65 o 
   6   2   4       55.03       42.46      2.11 o 
   7   2   4       42.98       62.76      3.27 o 
   8   2   4        0.75       10.65      3.03 o 
   9   2   4       15.91       19.01      3.98 o 
  10   2   4        0.39       21.31      8.67 o 
  11   2   4        0.85      -12.58     11.04 o 
  12   2   4        0.08        9.74     14.74 o 
 -13   3   4        0.51        1.55      7.42 o 
 -12   3   4       12.83       13.80      4.45 o 
 -11   3   4        8.47       -0.16      4.39 o 
 -10   3   4       77.42       73.19      4.44 o 
  -9   3   4       74.13       72.55      3.45 o 
  -8   3   4        0.27       -1.63      1.58 o 
  -7   3   4       83.78       84.02      2.90 o 
  -6   3   4      165.67      157.57      3.19 o 
  -5   3   4     2269.29     2292.46     17.10 o 
  -4   3   4     2065.26     2019.45     13.83 o 
  -3   3   4       84.24       49.43      1.65 o 
  -2   3   4     1763.65     1739.79     14.85 o 
  -1   3   4     2244.53     2756.16     57.90 o 
   0   3   4     1147.35     1095.53      9.60 o 
   1   3   4     3868.60     3598.42     28.05 o 
   2   3   4      125.55       99.35      2.72 o 
   3   3   4        4.41       16.25      1.22 o 
   4   3   4      477.56      493.07      4.75 o 
   5   3   4        1.13        4.62      1.61 o 
   6   3   4       68.89       72.55      2.55 o 
   7   3   4       12.77        7.94      2.39 o 
   8   3   4       51.24       67.59      3.69 o 
   9   3   4       56.91       73.71      5.12 o 
  10   3   4       13.73       17.89      5.80 o 
  11   3   4        0.00       21.68     11.65 o 
  12   3   4        0.29       -7.59     13.79 o 
 -13   4   4        0.54        5.05      7.39 o 
 -12   4   4       22.47        6.75      4.26 o 
 -11   4   4        6.02        1.90      3.92 o 
 -10   4   4        3.71        2.62      2.48 o 
  -9   4   4       14.96        7.15      2.23 o 
  -8   4   4      303.03      331.83      4.13 o 
  -7   4   4        7.16       12.35      1.78 o 
  -6   4   4      153.78      187.03      3.54 o 
  -5   4   4       38.53       74.50      2.58 o 
  -4   4   4        2.32        3.99      1.52 o 
  -3   4   4     1232.97     1087.59      8.46 o 
  -2   4   4     2520.89     2549.21     22.51 o 
  -1   4   4     2954.92     3304.76     39.93 o 
   0   4   4       70.54       59.53      1.43 o 
   1   4   4      381.83      472.50      4.74 o 
   2   4   4     2370.60     2518.70     18.90 o 
   3   4   4      166.68      148.45      2.96 o 
   4   4   4     1019.65     1108.67      8.76 o 
   5   4   4        3.10        3.80      1.51 o 
   6   4   4       41.54       43.98      2.25 o 
   7   4   4       94.06       73.20      3.11 o 
   8   4   4       20.12       25.21      3.27 o 
   9   4   4        0.07       10.76      4.96 o 
  10   4   4      184.20      222.71     24.72 o 
  11   4   4       11.15       41.84     12.56 o 
  12   4   4        0.27      -12.62     13.45 o 
 -13   5   4       10.09        6.33      8.37 o 
 -12   5   4        3.65        1.01      5.54 o 
 -11   5   4        0.50       -2.11      3.37 o 
 -10   5   4       71.57       76.18      3.64 o 
  -9   5   4       21.59       22.90      1.95 o 
  -8   5   4      161.79      159.52      4.41 o 
  -7   5   4        0.18        0.02      1.71 o 
  -6   5   4      288.15      256.25      3.89 o 
  -5   5   4      135.15      135.33      3.36 o 
  -4   5   4       54.84       45.05      2.08 o 
  -3   5   4      114.27      115.79      2.21 o 
  -2   5   4     1309.88     1120.05      9.77 o 
  -1   5   4      346.61      291.82      4.14 o 
   0   5   4      323.42      216.56      2.64 o 
   1   5   4        0.13        1.29      2.01 o 
   2   5   4      308.65      241.94      5.41 o 
   3   5   4        6.84        9.94      1.36 o 
   4   5   4      110.57      149.41      2.75 o 
   5   5   4        6.33        3.34      1.70 o 
   6   5   4       20.02       24.33      2.39 o 
   7   5   4        0.17        0.73      2.07 o 
   8   5   4        3.72        2.72      2.97 o 
   9   5   4      182.22      234.42      7.63 o 
  10   5   4       64.94       59.21     14.57 o 
  11   5   4       16.64       12.56     11.33 o 
  12   5   4        3.09       12.22     13.18 o 
 -13   6   4        0.19        3.16      7.30 o 
 -12   6   4        5.16       -4.31      4.61 o 
 -11   6   4       28.13       26.59      3.24 o 
 -10   6   4       17.10       10.17      2.65 o 
  -9   6   4       21.75       24.48      2.87 o 
  -8   6   4      147.90      164.33      4.18 o 
  -7   6   4        2.73        0.34      1.71 o 
  -6   6   4        4.01        3.48      1.42 o 
  -5   6   4      528.66      527.81      5.30 o 
  -4   6   4       66.46       94.46      2.28 o 
  -3   6   4       53.04       39.26      1.66 o 
  -2   6   4      891.47      831.65      7.80 o 
  -1   6   4     3468.51     4058.50     32.47 o 
   0   6   4     1790.20     1800.00     13.41 o 
   1   6   4     7704.08     8117.26     47.96 o 
   2   6   4     2559.23     2477.07     16.30 o 
   3   6   4        2.83        2.84      1.05 o 
   4   6   4       59.23       55.50      1.97 o 
   5   6   4        5.06        3.88      1.66 o 
   6   6   4       13.79        9.23      1.58 o 
   7   6   4       90.95      102.36      3.48 o 
   8   6   4        9.12        7.40      3.11 o 
   9   6   4       40.16       42.60      6.75 o 
  10   6   4        0.00        2.18     12.17 o 
  11   6   4        2.07       22.55     13.01 o 
  12   6   4        3.38       10.96     13.01 o 
 -13   7   4        0.21       -3.13      9.75 o 
 -12   7   4        2.54       -2.80      3.38 o 
 -11   7   4        9.98       18.78      3.40 o 
 -10   7   4        0.58       -2.66      2.94 o 
  -9   7   4       33.11       35.78      3.28 o 
  -8   7   4       59.97       46.16      3.00 o 
  -7   7   4        0.00       -0.53      1.76 o 
  -6   7   4      522.35      562.83      5.72 o 
  -5   7   4      119.49       94.16      2.29 o 
  -4   7   4       49.56       26.03      1.59 o 
  -3   7   4       13.76       10.79      1.24 o 
  -2   7   4       67.70       49.58      2.62 o 
  -1   7   4      353.17      377.58      4.27 o 
   0   7   4       98.50      109.16      4.80 o 
   1   7   4     1850.85     1996.99     12.77 o 
   2   7   4     1533.42     1286.65      8.82 o 
   3   7   4      801.19      784.88      6.62 o 
   4   7   4      152.70      123.67      2.77 o 
   5   7   4       75.02       65.57      2.07 o 
   6   7   4      241.69      248.08      4.04 o 
   7   7   4       22.16        9.58      2.27 o 
   8   7   4        3.96        7.81      2.93 o 
   9   7   4        8.10       14.92      4.71 o 
  10   7   4        3.28       -4.81      8.11 o 
  11   7   4        2.62        6.87      9.41 o 
 -13   8   4        2.77       -8.96      7.66 o 
 -12   8   4        0.84        1.35      6.47 o 
 -11   8   4       25.59       41.11      5.76 o 
 -10   8   4       88.98       67.48      4.55 o 
  -9   8   4        2.29       -3.29      2.52 o 
  -8   8   4      106.24      123.20      4.07 o 
  -7   8   4      166.53      139.85      3.66 o 
  -6   8   4      106.94       85.23      2.62 o 
  -5   8   4      409.69      422.60      4.47 o 
  -4   8   4       35.65       51.30      1.82 o 
  -3   8   4      794.37      856.57      6.38 o 
  -2   8   4     2076.58     2092.88     15.91 o 
  -1   8   4       17.10       14.47      1.14 o 
   0   8   4     1238.77     1348.86     10.02 o 
   1   8   4      119.40       90.38      3.21 o 
   2   8   4     6689.43     6514.02     38.75 o 
   3   8   4      144.38      189.36      3.02 o 
   4   8   4      101.14      118.87      2.93 o 
   5   8   4      525.37      560.84      5.36 o 
   6   8   4      513.68      510.96      5.46 o 
   7   8   4        0.24       -0.65      1.98 o 
   8   8   4       32.41       34.86      3.71 o 
   9   8   4       54.21       53.08      4.29 o 
  10   8   4       12.60       16.27      7.93 o 
  11   8   4       10.38       16.57      9.79 o 
 -13   9   4        5.26        0.71      7.28 o 
 -12   9   4       10.40       18.27      7.77 o 
 -11   9   4       42.92       63.96      6.82 o 
 -10   9   4       57.85       67.64      6.19 o 
  -9   9   4        1.94        6.66      2.79 o 
  -8   9   4      133.13      119.64      4.46 o 
  -7   9   4        6.23        3.70      2.14 o 
  -6   9   4       16.08        7.02      1.56 o 
  -5   9   4       25.36       16.04      1.39 o 
  -4   9   4     1194.25     1298.21      9.60 o 
  -3   9   4      131.41      145.94      2.02 o 
  -2   9   4       53.32       29.84      1.23 o 
  -1   9   4      882.15      842.92      7.75 o 
   0   9   4      286.53      309.10      2.66 o 
   1   9   4      106.07      223.31      2.98 o 
   2   9   4      392.26      404.79      5.49 o 
   3   9   4      246.71      218.35      3.61 o 
   4   9   4        3.44        6.42      1.08 o 
   5   9   4      584.03      657.48      5.62 o 
   6   9   4       73.34       76.12      2.49 o 
   7   9   4        7.73        2.38      2.09 o 
   8   9   4        0.15       -3.76      2.76 o 
   9   9   4       32.35       38.13      4.14 o 
  10   9   4        5.02        4.31      7.54 o 
  11   9   4        2.68        1.75      9.91 o 
 -13  10   4        9.19       16.00      8.81 o 
 -12  10   4        6.13        8.54      5.97 o 
 -11  10   4        2.96        6.80      5.60 o 
 -10  10   4      149.23      178.93      7.48 o 
  -9  10   4       82.81       72.15      3.77 o 
  -8  10   4      271.32      258.88      5.32 o 
  -7  10   4      193.53      168.19      3.72 o 
  -6  10   4       29.62       26.71      1.85 o 
  -5  10   4       57.30       59.32      2.10 o 
  -4  10   4      158.52      134.10      2.82 o 
  -3  10   4      407.75      493.00      4.19 o 
  -2  10   4       37.50       24.87      1.12 o 
  -1  10   4       72.63       86.18      1.45 o 
   0  10   4      213.66      194.34      2.29 o 
   1  10   4      363.27      266.76      3.08 o 
   2  10   4       15.98        5.45      0.92 o 
   3  10   4      269.78      291.65      3.57 o 
   4  10   4        7.07       13.04      1.26 o 
   5  10   4      803.26      776.68      6.36 o 
   6  10   4        0.35       -0.67      1.53 o 
   7  10   4       94.46       94.97      3.07 o 
   8  10   4        3.57       -5.45      2.77 o 
   9  10   4       12.44        7.08      3.83 o 
  10  10   4        0.08        0.54      6.60 o 
  11  10   4        2.27        1.96      9.91 o 
 -13  11   4        1.57        9.02      8.99 o 
 -12  11   4       14.77       22.21      6.87 o 
 -11  11   4        6.95       -1.52      5.69 o 
 -10  11   4        9.48       16.28      4.50 o 
  -9  11   4       21.32       13.52      3.38 o 
  -8  11   4      118.68      128.03      4.32 o 
  -7  11   4       12.90       13.76      2.14 o 
  -6  11   4      169.09      170.45      3.42 o 
  -5  11   4       20.12        9.34      1.44 o 
  -4  11   4        0.91       -0.15      0.99 o 
  -3  11   4      893.16      887.81      6.54 o 
  -2  11   4      276.92      286.41      2.79 o 
  -1  11   4       42.72       92.86      1.89 o 
   0  11   4     1211.27     1060.80      8.07 o 
   1  11   4       53.28       69.70      1.74 o 
   2  11   4      189.40      198.34      2.86 o 
   3  11   4      188.83      114.56      2.37 o 
   4  11   4       36.08       22.69      1.48 o 
   5  11   4      746.35      795.77      6.86 o 
   6  11   4       15.90       15.78      1.73 o 
   7  11   4      115.97      110.28      3.23 o 
   8  11   4        8.66        8.53      2.56 o 
   9  11   4       30.72       34.10      4.17 o 
  10  11   4        6.82        9.42      6.72 o 
  11  11   4        5.01        9.51      8.59 o 
 -13  12   4       42.62       68.65      9.46 o 
 -12  12   4        0.15        0.90      6.75 o 
 -11  12   4        9.94       -2.87      5.68 o 
 -10  12   4       18.18       11.15      4.20 o 
  -9  12   4        0.36       -4.45      3.38 o 
  -8  12   4       44.99       92.38      5.97 o 
  -7  12   4      272.86      279.06      4.63 o 
  -6  12   4       19.46       21.46      1.86 o 
  -5  12   4      322.14      314.82      4.03 o 
  -4  12   4        7.08       11.78      1.04 o 
  -3  12   4      323.67      281.12      3.17 o 
  -2  12   4     2000.99     2204.54     13.25 o 
  -1  12   4     1058.22     1115.63      8.84 o 
   0  12   4      265.12      274.84      3.52 o 
   1  12   4       14.54       27.22      1.43 o 
   2  12   4      195.94      246.63      3.11 o 
   3  12   4      195.86      238.90      3.34 o 
   4  12   4       97.09       86.42      2.29 o 
   5  12   4       65.75       72.63      2.38 o 
   6  12   4        2.50        1.27      1.68 o 
   7  12   4      123.44      136.11      3.98 o 
   8  12   4        5.36       30.11      2.94 o 
   9  12   4        0.07       -7.15      3.58 o 
  10  12   4        1.12       -3.74      7.30 o 
  11  12   4        0.25        8.75      8.57 o 
 -13  13   4        1.62       -1.61     10.71 o 
 -12  13   4        0.59       -3.09      6.65 o 
 -11  13   4        0.01       -8.96      5.10 o 
 -10  13   4      221.35      220.53      7.93 o 
  -9  13   4       14.16       15.87      3.19 o 
  -8  13   4      258.48      297.23      5.78 o 
  -7  13   4      212.29      192.63      4.50 o 
  -6  13   4      616.37      614.18      6.30 o 
  -5  13   4       25.18       10.25      1.46 o 
  -4  13   4        0.95        4.47      1.10 o 
  -3  13   4      237.06      292.06      3.30 o 
  -2  13   4       17.48       43.19      1.41 o 
  -1  13   4      250.58      268.82      3.19 o 
   0  13   4     1347.05     1499.94     11.74 o 
   1  13   4      223.59      225.88      3.27 o 
   2  13   4     1452.58     1461.45     10.51 o 
   3  13   4      516.61      555.49      5.19 o 
   4  13   4      214.16      228.42      3.40 o 
   5  13   4      270.62      255.87      3.74 o 
   6  13   4      282.91      282.90      4.33 o 
   7  13   4        8.48        8.62      2.21 o 
   8  13   4       33.26       30.11      2.81 o 
   9  13   4       21.24       10.74      3.34 o 
  10  13   4        0.29      -16.52      8.26 o 
  11  13   4        2.23        5.09      8.73 o 
 -12  14   4        8.20        6.74      8.75 o 
 -11  14   4        0.01       -6.17      5.08 o 
 -10  14   4        0.02        4.55      4.47 o 
  -9  14   4       96.29      147.53      5.25 o 
  -8  14   4        6.15        9.51      2.55 o 
  -7  14   4       79.52       81.56      3.10 o 
  -6  14   4       50.81       54.79      2.45 o 
  -5  14   4      334.41      333.56      4.43 o 
  -4  14   4      165.65      186.30      2.88 o 
  -3  14   4       13.01       17.84      1.16 o 
  -2  14   4      661.24      741.87      5.84 o 
  -1  14   4      157.92      229.68      3.15 o 
   0  14   4      129.31      135.85      2.71 o 
   1  14   4      193.90      155.70      2.43 o 
   2  14   4     1077.58     1124.02      8.94 o 
   3  14   4       44.45       63.12      2.03 o 
   4  14   4        0.12        0.08      1.39 o 
   5  14   4       24.70       26.02      1.84 o 
   6  14   4       82.22       87.39      3.26 o 
   7  14   4      100.89      117.48      3.61 o 
   8  14   4        0.04       -0.48      2.70 o 
   9  14   4       15.81       15.95      3.80 o 
  10  14   4        3.50       -8.53      5.10 o 
  11  14   4        0.20       12.54      9.09 o 
 -12  15   4        1.72        1.22      8.18 o 
 -11  15   4       18.47        7.64      5.64 o 
 -10  15   4      132.59      161.94     10.31 o 
  -9  15   4       66.15      104.85      4.53 o 
  -8  15   4       36.04       34.40      2.98 o 
  -7  15   4      234.83      171.66      4.18 o 
  -6  15   4       85.32      101.39      3.10 o 
  -5  15   4        0.04       -1.10      1.38 o 
  -4  15   4      471.81      459.62      5.02 o 
  -3  15   4      895.71      931.73      7.02 o 
  -2  15   4      877.64      908.74      7.11 o 
  -1  15   4        0.02       10.00      1.25 o 
   0  15   4      261.04      232.11      3.22 o 
   1  15   4       19.00       28.82      1.38 o 
   2  15   4      154.54      222.44      3.12 o 
   3  15   4       47.29       42.93      1.65 o 
   4  15   4        5.00        4.56      1.37 o 
   5  15   4       15.40       15.22      1.75 o 
   6  15   4       14.03        8.82      1.97 o 
   7  15   4      143.00      142.16      3.91 o 
   8  15   4       88.46       96.61      3.99 o 
   9  15   4       18.23       15.47      4.17 o 
  10  15   4        4.71        8.55      6.38 o 
  11  15   4        0.54       -8.23      7.76 o 
 -12  16   4        3.41       -1.56      8.58 o 
 -11  16   4        8.51        4.87      5.99 o 
 -10  16   4       85.38       71.19      6.53 o 
  -9  16   4      142.09      163.07      5.66 o 
  -8  16   4      634.96      688.80      8.81 o 
  -7  16   4      171.86      144.92      5.18 o 
  -6  16   4      549.13      601.22      6.35 o 
  -5  16   4        0.42        0.93      1.36 o 
  -4  16   4      382.97      343.33      3.95 o 
  -3  16   4      173.32      171.48      2.70 o 
  -2  16   4      160.96      155.45      2.40 o 
  -1  16   4     1206.52     1148.50      9.15 o 
   0  16   4       33.17       18.80      1.40 o 
   1  16   4        3.87        1.87      0.98 o 
   2  16   4       90.01       79.81      2.10 o 
   3  16   4      294.16      282.36      3.46 o 
   4  16   4       10.65       25.09      1.64 o 
   5  16   4       71.30       87.85      2.71 o 
   6  16   4        0.06       -1.61      1.86 o 
   7  16   4        5.92        7.28      2.37 o 
   8  16   4       19.81       25.47      3.02 o 
   9  16   4       24.76       32.35      3.88 o 
  10  16   4        0.00       -0.30      7.29 o 
  11  16   4        7.24        8.32      9.68 o 
 -12  17   4        1.19       -4.66      7.88 o 
 -11  17   4        2.79       -3.13      6.24 o 
 -10  17   4        0.38        5.92      5.12 o 
  -9  17   4       66.88       74.13      4.23 o 
  -8  17   4        0.32        6.58      2.77 o 
  -7  17   4      432.64      474.27      6.58 o 
  -6  17   4      159.87      141.45      3.63 o 
  -5  17   4      155.30      181.83      3.31 o 
  -4  17   4      407.02      358.03      4.35 o 
  -3  17   4        1.22        1.67      1.18 o 
  -2  17   4      187.09      211.76      2.82 o 
  -1  17   4     3138.55     2993.07     20.62 o 
   0  17   4       42.34       50.88      2.21 o 
   1  17   4       31.83       35.63      1.86 o 
   2  17   4        2.22       11.58      1.13 o 
   3  17   4       95.85      117.76      2.27 o 
   4  17   4       30.09       35.82      1.79 o 
   5  17   4        6.29        5.02      1.72 o 
   6  17   4        0.38        0.99      1.96 o 
   7  17   4       55.32       76.65      3.45 o 
   8  17   4      147.85      156.85      4.87 o 
   9  17   4       12.82       22.27      4.13 o 
  10  17   4        9.94       27.10      6.94 o 
  11  17   4        1.30        4.60      9.33 o 
 -12  18   4        0.14       -2.39      7.80 o 
 -11  18   4        2.07        0.48      6.63 o 
 -10  18   4       14.66       12.01      5.16 o 
  -9  18   4      102.42       80.32      4.46 o 
  -8  18   4       36.68       23.53      3.22 o 
  -7  18   4       67.05       64.41      3.18 o 
  -6  18   4       17.34       34.66      2.68 o 
  -5  18   4       43.90       39.06      2.04 o 
  -4  18   4       77.39       88.17      2.94 o 
  -3  18   4      228.09      207.44      3.11 o 
  -2  18   4       61.71       43.47      1.52 o 
  -1  18   4      403.99      432.40      4.55 o 
   0  18   4     1315.18     1158.25      9.33 o 
   1  18   4       14.37       12.94      1.43 o 
   2  18   4      330.88      363.19      3.99 o 
   3  18   4       75.69       84.74      1.98 o 
   4  18   4      251.89      215.87      3.47 o 
   5  18   4      114.16       84.66      2.69 o 
   6  18   4      148.23      151.35      3.99 o 
   7  18   4      228.59      242.72      5.33 o 
   8  18   4       66.51       68.68      3.86 o 
   9  18   4        5.96       10.27      4.09 o 
  10  18   4        8.05       15.68      6.57 o 
  11  18   4       26.95       47.40     14.68 o 
 -12  19   4        0.19        2.11     11.33 o 
 -11  19   4        0.40        8.69      7.11 o 
 -10  19   4       64.93       68.27      7.37 o 
  -9  19   4       15.72       11.72      4.00 o 
  -8  19   4      153.09      199.07      5.55 o 
  -7  19   4      207.11      181.53      4.09 o 
  -6  19   4        8.59       22.33      2.21 o 
  -5  19   4       64.42       61.91      2.38 o 
  -4  19   4      168.38      192.56      3.47 o 
  -3  19   4        1.83        9.01      1.31 o 
  -2  19   4       23.96       32.21      1.42 o 
  -1  19   4       34.57       33.41      1.71 o 
   0  19   4      387.07      339.68      4.50 o 
   1  19   4      262.41      208.22      3.53 o 
   2  19   4        0.47        3.99      1.21 o 
   3  19   4        0.20       -0.07      0.99 o 
   4  19   4       63.97       63.24      2.24 o 
   5  19   4      103.94       73.05      2.65 o 
   6  19   4        1.59        6.38      2.14 o 
   7  19   4        0.78        4.90      2.57 o 
   8  19   4        0.05        2.56      3.21 o 
   9  19   4        0.12       -7.13      4.40 o 
  10  19   4        0.26        6.45      7.77 o 
  11  19   4       10.78       20.27     14.44 o 
 -12  20   4       28.22       11.06      9.72 o 
 -11  20   4        2.96        8.87      7.18 o 
 -10  20   4       32.53       11.73      5.52 o 
  -9  20   4        2.72        7.38      4.18 o 
  -8  20   4      319.76      330.36      6.39 o 
  -7  20   4       64.74       73.61      3.21 o 
  -6  20   4       69.92       90.15      3.21 o 
  -5  20   4        0.85        4.39      1.73 o 
  -4  20   4       67.48       46.27      2.14 o 
  -3  20   4      188.29      196.61      3.22 o 
  -2  20   4      111.74      106.67      2.27 o 
  -1  20   4      363.01      395.32      4.55 o 
   0  20   4      117.56       88.58      2.76 o 
   1  20   4      208.10      199.94      3.53 o 
   2  20   4      265.12      270.26      3.66 o 
   3  20   4       21.81       30.97      1.39 o 
   4  20   4        6.84        7.72      1.61 o 
   5  20   4       11.06       16.33      2.02 o 
   6  20   4      265.94      272.41      4.87 o 
   7  20   4        0.15        3.65      2.76 o 
   8  20   4        1.34        6.79      3.80 o 
   9  20   4        3.32        4.45      4.05 o 
  10  20   4        0.07       12.34      6.59 o 
  11  20   4        3.20       -2.34      8.71 o 
 -12  21   4        0.06      -10.41     11.09 o 
 -11  21   4       27.36        8.42      8.99 o 
 -10  21   4       41.55       56.77      9.96 o 
  -9  21   4        3.42        8.59      4.69 o 
  -8  21   4       87.77       76.25      3.53 o 
  -7  21   4      131.58       89.39      3.49 o 
  -6  21   4        0.41       -0.43      1.97 o 
  -5  21   4        0.00        3.68      1.88 o 
  -4  21   4        4.33       -0.12      1.49 o 
  -3  21   4       41.92       25.66      1.63 o 
  -2  21   4       43.82       31.73      1.49 o 
  -1  21   4       64.37       85.85      2.33 o 
   0  21   4      130.01      114.60      2.91 o 
   1  21   4        1.81        3.31      1.52 o 
   2  21   4      162.08      188.42      3.06 o 
   3  21   4       29.54       25.04      1.36 o 
   4  21   4        0.77        0.61      1.45 o 
   5  21   4       21.14       18.70      2.39 o 
   6  21   4       44.32       38.06      2.85 o 
   7  21   4       33.35       33.96      3.31 o 
   8  21   4       16.76       25.52      4.91 o 
   9  21   4       10.66       11.73      5.65 o 
  10  21   4       15.64        7.79      7.42 o 
 -12  22   4        0.06      -12.72     10.49 o 
 -11  22   4        5.02       -6.89     16.48 o 
 -10  22   4        3.31       -5.21      6.06 o 
  -9  22   4       15.08       34.22      5.42 o 
  -8  22   4       22.04       31.19      3.23 o 
  -7  22   4       63.50      106.05      3.77 o 
  -6  22   4       62.14       82.25      3.38 o 
  -5  22   4        8.07        4.41      1.80 o 
  -4  22   4       10.24       18.99      1.75 o 
  -3  22   4      373.84      410.01      4.78 o 
  -2  22   4        0.61        1.47      1.05 o 
  -1  22   4      293.38      270.72      3.65 o 
   0  22   4       86.70       63.57      2.13 o 
   1  22   4       49.39       74.01      2.15 o 
   2  22   4      188.41      155.28      3.25 o 
   3  22   4      170.97      113.83      2.60 o 
   4  22   4       20.87       10.33      1.55 o 
   5  22   4        0.92       -2.32      1.96 o 
   6  22   4       31.79       30.74      3.05 o 
   7  22   4        9.36        9.37      3.18 o 
   8  22   4        0.33        8.68      3.56 o 
   9  22   4       11.96        8.31      4.92 o 
  10  22   4        4.25       10.15     10.54 o 
 -12  23   4        0.56      -12.23     29.06 o 
 -11  23   4        6.42        5.07     11.85 o 
 -10  23   4       25.91       16.28      7.31 o 
  -9  23   4        4.64        8.41      6.15 o 
  -8  23   4        7.56       12.21      3.14 o 
  -7  23   4        3.01        9.66      2.71 o 
  -6  23   4       47.63       58.17      2.93 o 
  -5  23   4      488.31      607.45      6.32 o 
  -4  23   4       72.96       68.29      2.46 o 
  -3  23   4      180.75      141.77      2.90 o 
  -2  23   4       30.91       42.39      1.68 o 
  -1  23   4       20.33       16.61      1.51 o 
   0  23   4       24.56        9.54      1.46 o 
   1  23   4       41.50       53.12      1.90 o 
   2  23   4      262.43      261.79      4.03 o 
   3  23   4        6.66        1.77      1.27 o 
   4  23   4        4.10        5.05      1.61 o 
   5  23   4        0.00       -1.23      2.15 o 
   6  23   4        0.01        2.73      2.54 o 
   7  23   4        0.22        2.01      3.05 o 
   8  23   4      113.74      101.96      5.15 o 
   9  23   4        7.42        1.01      5.32 o 
  10  23   4        3.49       -5.66      7.80 o 
 -11  24   4        4.10        9.83     11.95 o 
 -10  24   4        1.35        3.14      7.89 o 
  -9  24   4        3.14       -3.69      5.43 o 
  -8  24   4       13.56       17.75      3.41 o 
  -7  24   4        9.64        1.30      2.98 o 
  -6  24   4      288.37      352.45      5.80 o 
  -5  24   4      312.60      352.52      4.90 o 
  -4  24   4       74.54       89.39      2.73 o 
  -3  24   4        7.67       15.95      1.57 o 
  -2  24   4       12.17        7.20      1.32 o 
  -1  24   4      313.43      310.60      4.58 o 
   0  24   4      212.91      211.08      3.55 o 
   1  24   4       71.13       93.08      2.14 o 
   2  24   4      240.93      231.26      3.97 o 
   3  24   4        0.13       -1.23      1.40 o 
   4  24   4      292.02      307.49      4.25 o 
   5  24   4        3.70       10.49      2.07 o 
   6  24   4        0.20       -1.14      2.64 o 
   7  24   4       70.79       66.77      4.11 o 
   8  24   4       69.08       90.73      5.74 o 
   9  24   4        0.72        6.27      6.94 o 
  10  24   4        6.66        1.23      8.35 o 
 -11  25   4        0.06       24.64     11.95 o 
 -10  25   4       16.01       26.99      8.61 o 
  -9  25   4       19.87       22.16      7.31 o 
  -8  25   4        1.54        0.66      3.94 o 
  -7  25   4      112.91       82.25      3.71 o 
  -6  25   4       87.29       58.47      3.08 o 
  -5  25   4       73.89       61.69      2.67 o 
  -4  25   4        0.01        3.50      1.70 o 
  -3  25   4       12.56       10.43      1.61 o 
  -2  25   4       25.83       13.31      1.38 o 
  -1  25   4        3.63        2.20      1.48 o 
   0  25   4      139.41      134.61      3.12 o 
   1  25   4        3.13        2.72      1.33 o 
   2  25   4      301.64      274.62      4.52 o 
   3  25   4        0.38       -3.44      1.72 o 
   4  25   4      153.94      176.68      3.31 o 
   5  25   4        1.43       -1.78      2.00 o 
   6  25   4        4.81        0.08      2.74 o 
   7  25   4       17.41        7.10      3.99 o 
   8  25   4        9.46       28.12      5.12 o 
   9  25   4        8.40       14.45      5.93 o 
  10  25   4       14.36       -0.18      9.82 o 
 -11  26   4        6.34       21.24     16.48 o 
 -10  26   4        1.98       25.20     10.61 o 
  -9  26   4       35.97       40.84      6.86 o 
  -8  26   4      122.11      153.20      6.44 o 
  -7  26   4       69.75       67.08      3.90 o 
  -6  26   4       12.76       17.75      2.65 o 
  -5  26   4       28.74       22.18      2.27 o 
  -4  26   4        2.46       -1.28      1.72 o 
  -3  26   4       16.71       22.55      1.85 o 
  -2  26   4       58.95       41.15      1.88 o 
  -1  26   4       20.22       22.45      1.79 o 
   0  26   4       14.63       12.22      1.87 o 
   1  26   4       16.28        9.88      1.50 o 
   2  26   4       58.73       45.29      2.51 o 
   3  26   4       16.52        4.06      1.90 o 
   4  26   4       29.79       23.01      2.14 o 
   5  26   4        1.87       -2.50      2.03 o 
   6  26   4       27.56       21.70      2.91 o 
   7  26   4        0.67       -0.08      4.56 o 
   8  26   4       52.28       53.44      5.70 o 
   9  26   4        5.15        5.72      6.31 o 
  10  26   4        4.08        5.28     10.45 o 
 -11  27   4        5.68       10.49     12.22 o 
 -10  27   4       15.28       26.00      8.78 o 
  -9  27   4       67.78       72.44      7.75 o 
  -8  27   4        4.60       13.57      4.00 o 
  -7  27   4      101.55      105.91      4.46 o 
  -6  27   4        6.34       -1.16      2.51 o 
  -5  27   4       20.93       24.21      2.36 o 
  -4  27   4        4.70        3.11      2.01 o 
  -3  27   4       63.77       46.41      2.23 o 
  -2  27   4        0.11        1.42      1.48 o 
  -1  27   4      140.29       90.21      2.93 o 
   0  27   4      252.07      226.04      4.22 o 
   1  27   4        4.84       12.47      1.94 o 
   2  27   4       50.17       52.21      2.87 o 
   3  27   4       24.83       15.47      2.54 o 
   4  27   4        7.64        4.02      1.84 o 
   5  27   4        0.00        0.10      2.14 o 
   6  27   4        1.38        0.93      2.78 o 
   7  27   4        0.00       -1.36      3.63 o 
   8  27   4        7.18       18.95      4.94 o 
   9  27   4        3.33       -8.66      8.84 o 
  10  27   4        4.35       -6.05      9.41 o 
 -11  28   4       10.62       27.95     11.95 o 
 -10  28   4        3.57       26.02     13.01 o 
  -9  28   4       13.15       18.58     11.50 o 
  -8  28   4       54.43       49.25      5.05 o 
  -7  28   4       13.22       10.75      3.61 o 
  -6  28   4       19.20       41.47      3.09 o 
  -5  28   4       22.37       44.19      2.72 o 
  -4  28   4        5.78        1.40      1.88 o 
  -3  28   4        6.92        1.15      1.68 o 
  -2  28   4       51.44       54.55      2.13 o 
  -1  28   4      407.46      386.80      4.89 o 
   0  28   4      515.02      529.58      7.62 o 
   1  28   4        9.27       11.23      2.01 o 
   2  28   4      808.13      750.12      9.52 o 
   3  28   4        1.15        2.19      2.30 o 
   4  28   4      223.13      284.72      4.26 o 
   5  28   4      134.54      109.18      3.63 o 
   6  28   4      100.74       77.85      3.76 o 
   7  28   4       47.50       57.25      4.30 o 
   8  28   4        1.45       -3.87      4.79 o 
   9  28   4        9.00       -9.51      8.67 o 
 -11  29   4        6.67       15.61     19.08 o 
 -10  29   4        7.02        9.54     16.48 o 
  -9  29   4        1.42       -4.26      6.91 o 
  -8  29   4        0.40       -1.58      5.46 o 
  -7  29   4       41.91       48.07      4.27 o 
  -6  29   4       19.38       11.86      2.88 o 
  -5  29   4       61.85       62.92      3.11 o 
  -4  29   4        1.17        5.80      2.08 o 
  -3  29   4       55.81       50.99      2.35 o 
  -2  29   4       10.00        4.02      1.43 o 
  -1  29   4       52.58       75.72      3.19 o 
   0  29   4      330.60      344.29      6.10 o 
   1  29   4      269.50      278.38      4.64 o 
   2  29   4      274.83      317.25      5.56 o 
   3  29   4       69.20       57.04      3.26 o 
   4  29   4       82.29       67.81      3.18 o 
   5  29   4       84.75       79.07      3.17 o 
   6  29   4        1.32        0.06      2.93 o 
   7  29   4        7.49       14.18      4.17 o 
   8  29   4       12.80        1.90      5.20 o 
   9  29   4        3.00       -6.18      7.89 o 
 -10  30   4        0.03      -15.10      8.61 o 
  -9  30   4        5.66        2.91      6.42 o 
  -8  30   4       28.06       30.99      5.16 o 
  -7  30   4       30.49       48.08      4.82 o 
  -6  30   4       12.27        2.98      2.99 o 
  -5  30   4      188.16      147.98      4.44 o 
  -4  30   4        3.80        3.98      2.11 o 
  -3  30   4       16.77        9.56      2.05 o 
  -2  30   4       70.99       42.89      1.97 o 
  -1  30   4       62.70       76.03      3.00 o 
   0  30   4        0.92        1.73      2.52 o 
   1  30   4        3.07        3.56      2.06 o 
   2  30   4       34.67       40.87      2.77 o 
   3  30   4       10.15       13.84      2.76 o 
   4  30   4       53.67       45.49      3.15 o 
   5  30   4       60.35       53.45      2.97 o 
   6  30   4       23.86       29.14      3.50 o 
   7  30   4       99.70      112.49      5.58 o 
   8  30   4        0.02       -6.06      5.20 o 
   9  30   4        1.25       -4.63      9.51 o 
 -10  31   4        0.03      -19.29     13.44 o 
  -9  31   4        1.88       -2.51      6.53 o 
  -8  31   4        1.31        5.88      5.85 o 
  -7  31   4       47.93       42.27      4.97 o 
  -6  31   4        4.79        2.10      2.97 o 
  -5  31   4       66.02       16.39      3.16 o 
  -4  31   4        3.99        4.13      2.30 o 
  -3  31   4      307.61      343.91      4.77 o 
  -2  31   4      224.92      207.26      4.01 o 
  -1  31   4        0.03        0.95      1.73 o 
   0  31   4      212.53      223.52      4.27 o 
   1  31   4       14.90        8.94      2.08 o 
   2  31   4      150.43      121.91      4.18 o 
   3  31   4      110.92      101.18      4.14 o 
   4  31   4       15.62       18.69      3.21 o 
   5  31   4        0.23       -0.02      2.43 o 
   6  31   4       10.40       17.43      3.27 o 
   7  31   4        0.62        7.86      4.49 o 
   8  31   4        0.02        0.08      5.90 o 
   9  31   4        2.64       12.32      7.57 o 
 -10  32   4        0.01        8.58      9.85 o 
  -9  32   4        3.13        2.66      6.02 o 
  -8  32   4        1.75        3.10      5.39 o 
  -7  32   4       24.63       12.63      4.28 o 
  -6  32   4        8.12        1.68      3.37 o 
  -5  32   4       16.78        4.68      2.90 o 
  -4  32   4       33.07        8.38      2.51 o 
  -3  32   4      224.94      229.70      4.39 o 
  -2  32   4       85.26      122.35      3.58 o 
  -1  32   4       25.38       35.65      2.17 o 
   0  32   4       12.05       14.05      2.15 o 
   1  32   4       76.37       82.38      4.12 o 
   2  32   4       72.89       62.78      4.10 o 
   3  32   4       42.33       39.54      3.64 o 
   4  32   4        6.41        2.81      3.30 o 
   5  32   4        6.82        3.07      2.97 o 
   6  32   4      134.79      145.20      5.69 o 
   7  32   4        1.71        1.53      4.31 o 
   8  32   4       24.20       27.01      6.07 o 
   9  32   4        0.22       16.67      7.28 o 
 -10  33   4        0.63       20.38     13.44 o 
  -9  33   4        2.52       12.76      6.37 o 
  -8  33   4        0.02        2.48      7.00 o 
  -7  33   4        6.54       -3.21      4.65 o 
  -6  33   4       21.83       18.89      5.08 o 
  -5  33   4        4.29        0.30      3.01 o 
  -4  33   4        0.14       -2.65      2.48 o 
  -3  33   4        2.31        7.39      2.27 o 
  -2  33   4      249.31      284.00      5.21 o 
  -1  33   4        0.00        0.45      1.79 o 
   0  33   4       46.57       65.26      3.00 o 
   1  33   4        2.24        9.14      2.57 o 
   2  33   4      101.11       94.71      4.27 o 
   3  33   4        8.19        5.05      3.05 o 
   4  33   4       43.79       48.04      4.24 o 
   5  33   4       70.73       85.03      4.88 o 
   6  33   4        0.14       -0.83      3.90 o 
   7  33   4        8.83       13.53      4.87 o 
   8  33   4        2.94       -7.69      7.16 o 
 -10  34   4        2.21        1.91     13.88 o 
  -9  34   4        4.86        6.34      9.44 o 
  -8  34   4        8.03       12.35      7.44 o 
  -7  34   4       14.19       11.30      4.97 o 
  -6  34   4        4.25       -1.74      3.84 o 
  -5  34   4       23.44        5.14      3.18 o 
  -4  34   4        0.58       -5.49      2.74 o 
  -3  34   4       98.74      116.03      3.86 o 
  -2  34   4       26.30       14.98      2.43 o 
  -1  34   4        0.11       -2.25      1.77 o 
   0  34   4       36.99       34.65      2.88 o 
   1  34   4       64.85       41.63      2.98 o 
   2  34   4        2.18       -1.99      3.62 o 
   3  34   4        6.01       -1.43      3.25 o 
   4  34   4        3.19       -3.17      3.77 o 
   5  34   4       46.01       40.84      4.47 o 
   6  34   4        0.01       -4.96      4.55 o 
   7  34   4       34.16       30.33      5.40 o 
   8  34   4       14.13        9.93      6.37 o 
  -9  35   4        0.69        7.95     10.99 o 
  -8  35   4        0.29        0.35      6.21 o 
  -7  35   4        0.03       -3.52      4.87 o 
  -6  35   4        5.34        6.40      4.29 o 
  -5  35   4        5.86        4.99      4.05 o 
  -4  35   4       10.74        9.33      3.36 o 
  -3  35   4      142.79      169.62      5.34 o 
  -2  35   4       10.63       12.45      2.59 o 
  -1  35   4        1.05        0.01      2.09 o 
   0  35   4       87.64       78.27      3.42 o 
   1  35   4       12.29       12.61      3.04 o 
   2  35   4        1.11        3.43      3.81 o 
   3  35   4       48.78       41.15      4.29 o 
   4  35   4        9.01        9.42      5.71 o 
   5  35   4        0.90       -1.21      4.67 o 
   6  35   4        4.64       18.81      4.35 o 
   7  35   4        6.66        9.24      5.02 o 
   8  35   4       27.58       26.99      9.79 o 
  -9  36   4        0.44        2.15     12.99 o 
  -8  36   4        5.83       18.27      7.11 o 
  -7  36   4        2.32        5.57      5.58 o 
  -6  36   4        8.25       -1.11      4.49 o 
  -5  36   4        4.68        7.83      4.07 o 
  -4  36   4        1.33        4.51      3.10 o 
  -3  36   4       27.11       27.48      3.18 o 
  -2  36   4        0.36        0.73      2.54 o 
  -1  36   4       33.82       42.74      3.26 o 
   0  36   4        0.37        5.67      2.93 o 
   1  36   4       36.97       49.64      3.67 o 
   2  36   4       39.37       26.42      4.52 o 
   3  36   4       16.82       17.81      4.07 o 
   4  36   4        3.16        7.84      4.60 o 
   5  36   4        4.01        7.82      4.69 o 
   6  36   4        9.08       17.26      4.71 o 
   7  36   4        6.05        7.38      7.50 o 
   8  36   4        0.85        7.23     10.01 o 
  -9  37   4        1.78      -19.51     11.04 o 
  -8  37   4        3.84       14.06     10.69 o 
  -7  37   4        5.80        3.51      6.04 o 
  -6  37   4        0.64       -2.78      4.47 o 
  -5  37   4       31.83       44.72      4.56 o 
  -4  37   4        4.28        0.73      3.79 o 
  -3  37   4        7.46       11.32      3.14 o 
  -2  37   4      158.54      139.06      4.98 o 
  -1  37   4       17.70       12.55      3.15 o 
   0  37   4       87.93       78.22      4.27 o 
   1  37   4        2.87       16.55      3.42 o 
   2  37   4       30.37       42.17      5.71 o 
   3  37   4        4.88        3.32      4.93 o 
   4  37   4        8.73       15.79      4.83 o 
   5  37   4        2.57        2.58      5.30 o 
   6  37   4        1.06        4.22      6.32 o 
   7  37   4        0.02        0.02      6.82 o 
  -9  38   4        1.09        8.61     11.95 o 
  -8  38   4        8.51        0.01      8.61 o 
  -7  38   4        0.00       -2.49      6.40 o 
  -6  38   4       62.00       75.84      6.64 o 
  -5  38   4        0.53        0.74      4.29 o 
  -4  38   4        4.89       14.75      3.76 o 
  -3  38   4      113.54      122.28      5.12 o 
  -2  38   4        3.36        0.40      3.29 o 
  -1  38   4       67.09       46.43      3.61 o 
   0  38   4        0.18        5.91      3.96 o 
   1  38   4      258.68      265.40      9.21 o 
   2  38   4        8.75       14.73      7.77 o 
   3  38   4        0.64        4.25      3.90 o 
   4  38   4        1.43        1.72      4.79 o 
   5  38   4       26.72       20.01      5.78 o 
   6  38   4        3.32        1.45      5.63 o 
   7  38   4       40.32       28.63      8.41 o 
  -8  39   4        2.60        2.09      8.48 o 
  -7  39   4        1.29        0.36      7.80 o 
  -6  39   4        1.14       10.46      6.35 o 
  -5  39   4       11.43        1.51      4.22 o 
  -4  39   4       90.73       91.84      5.09 o 
  -3  39   4        7.54       19.18      3.94 o 
  -2  39   4        0.43       -1.98      3.41 o 
  -1  39   4        9.75       15.19      3.79 o 
   0  39   4      117.36      100.03      5.19 o 
   1  39   4      106.12      109.11      6.85 o 
   2  39   4        1.05        8.15      4.45 o 
   3  39   4       35.92       35.84      5.56 o 
   4  39   4        3.59        6.52      5.24 o 
   5  39   4        0.29        3.74      5.39 o 
   6  39   4        0.00       -8.56      6.87 o 
   7  39   4       11.69       18.19      8.35 o 
  -8  40   4        0.03       -3.92      9.85 o 
  -7  40   4        1.19        0.73      8.11 o 
  -6  40   4        7.97        8.60      6.07 o 
  -5  40   4        6.07        6.72      4.46 o 
  -4  40   4      141.17      136.17      6.52 o 
  -3  40   4       19.98       13.48      5.12 o 
  -2  40   4      125.57      136.11      7.90 o 
  -1  40   4        8.54       11.88      4.07 o 
   0  40   4        5.92        4.50      6.66 o 
   1  40   4       32.58       32.53      6.52 o 
   2  40   4       29.42       32.89      5.29 o 
   3  40   4        0.00        2.81      6.01 o 
   4  40   4       14.95        4.61      6.13 o 
   5  40   4       12.70        7.66      6.13 o 
   6  40   4        6.43        4.92      6.81 o 
   7  40   4        4.99        8.37      9.74 o 
  -8  41   4        3.65        4.07      8.80 o 
  -7  41   4       10.87       12.86     13.32 o 
  -6  41   4        6.21        9.62      9.76 o 
  -5  41   4       64.59       52.48      5.94 o 
  -4  41   4       18.32       33.43      6.22 o 
  -3  41   4        0.33        2.49      4.31 o 
  -2  41   4       74.15       63.02      5.88 o 
  -1  41   4        1.97        3.72      4.64 o 
   0  41   4       31.41       18.58      7.41 o 
   1  41   4      107.43      108.15     11.13 o 
   2  41   4        0.54        3.09      4.91 o 
   3  41   4       80.27       81.35      8.92 o 
   4  41   4        7.68        6.98      5.95 o 
   5  41   4        0.69      -13.88      7.42 o 
   6  41   4       31.45       25.26      9.12 o 
  -7  42   4       15.20       14.62     10.36 o 
  -6  42   4        1.99        5.11      6.82 o 
  -5  42   4       10.16       14.46      6.45 o 
  -4  42   4        0.45        6.32      6.29 o 
  -3  42   4        3.32       14.93      4.42 o 
  -2  42   4        0.55        8.24      4.51 o 
  -1  42   4       15.38       28.11      7.67 o 
   0  42   4        1.08       11.25      5.29 o 
   1  42   4       44.64       35.82      9.44 o 
   2  42   4        1.11        9.76      7.51 o 
   3  42   4        4.70       14.20      8.10 o 
   4  42   4        1.84        7.02      6.24 o 
   5  42   4        1.65        8.39      7.80 o 
   6  42   4       10.40        3.54     12.04 o 
  -7  43   4        0.10       11.98     11.33 o 
  -6  43   4       21.18       26.82      7.87 o 
  -5  43   4       14.37        8.60      6.59 o 
  -4  43   4       19.73       26.30      6.94 o 
  -3  43   4        8.81        4.17      6.34 o 
  -2  43   4       16.53       13.81      5.08 o 
  -1  43   4        6.27        5.31      4.99 o 
   0  43   4        2.22        1.69      4.71 o 
   1  43   4       10.86       18.35     23.85 o 
   2  43   4       13.82       11.65      6.54 o 
   3  43   4       37.83       34.80      6.64 o 
   4  43   4        0.03        0.74      8.36 o 
   5  43   4       65.03       78.32     12.74 o 
  -6  44   4        6.27        6.99      8.61 o 
  -5  44   4       18.69       27.05      7.36 o 
  -4  44   4       36.67       48.76      9.34 o 
  -3  44   4        0.97        0.60      6.68 o 
  -2  44   4       12.00       10.99      5.08 o 
  -1  44   4        0.31        7.39     11.34 o 
   0  44   4        0.02        4.12      5.24 o 
   1  44   4        5.54        1.40      9.24 o 
   2  44   4        1.38       10.67      6.96 o 
   3  44   4       18.54       18.65      8.92 o 
   4  44   4        0.05        1.59      8.55 o 
   5  44   4        0.25        8.81     19.08 o 
  -6  45   4        0.68       11.71     11.65 o 
  -5  45   4       16.74       24.35      9.64 o 
  -4  45   4        0.42        0.94      7.77 o 
  -3  45   4        8.44       -0.65      8.01 o 
  -2  45   4        8.92       13.52      9.12 o 
  -1  45   4        5.14       17.38      8.75 o 
   0  45   4        2.41       -1.33      7.38 o 
   1  45   4       18.45       25.10     10.49 o 
   2  45   4        1.35        0.69      7.06 o 
   3  45   4        0.96        6.40     12.84 o 
   4  45   4        7.89        2.60     18.21 o 
   5  45   4        5.37        9.90     12.47 o 
  -5  46   4        2.52        2.11      9.51 o 
  -4  46   4        4.68        9.11      8.31 o 
  -3  46   4        3.55        1.56      9.17 o 
  -2  46   4        0.24        5.59      9.99 o 
  -1  46   4        2.12       13.93     10.06 o 
   0  46   4        1.78      -12.58     12.27 o 
   1  46   4       10.20        7.24      8.96 o 
   2  46   4        0.07       13.33     13.09 o 
   3  46   4       17.26       34.83     11.58 o 
   4  46   4        2.06       14.74     13.49 o 
  -5  47   4       12.57       11.18     11.13 o 
  -4  47   4        0.68       -2.65      9.84 o 
  -3  47   4        1.75        0.70     12.56 o 
  -2  47   4        0.05       -4.25     10.34 o 
  -1  47   4        0.86       -2.96      8.93 o 
   0  47   4        2.54        0.31     10.57 o 
   1  47   4        4.63       24.48     13.79 o 
   2  47   4       11.40       28.48     11.95 o 
   3  47   4        9.04       12.64     18.21 o 
  -4  48   4        4.13       -1.41     12.22 o 
  -3  48   4        3.63        0.75     14.07 o 
  -2  48   4        4.55        8.79      9.32 o 
  -1  48   4        2.05       13.01     20.82 o 
   0  48   4       12.81       43.37     20.82 o 
   1  48   4        2.20       -1.68     13.71 o 
   2  48   4        1.50       10.41     21.68 o 
   3  48   4        1.74       -7.77     15.18 o 
  -3  49   4       10.61        9.82     11.59 o 
  -2  49   4        2.70       22.31     11.50 o 
  -1  49   4        0.18      -31.22     18.21 o 
   0  49   4        6.99       15.18     15.95 o 
   1  49   4       18.02       22.90     12.30 o 
   2  49   4        0.07        9.80     15.56 o 
  -2  50   4        0.95       10.85     11.71 o 
  -1  50   4        0.00      -14.55     20.60 o 
   0  50   4        0.05       -1.26     15.63 o 
 -13   1   5        2.40       -4.02      7.36 o 
 -12   1   5        8.47        8.17      4.50 o 
 -11   1   5       11.61       16.05      3.51 o 
 -10   1   5       56.80       47.51      3.70 o 
  -9   1   5        4.77        0.00      2.00 o 
  -8   1   5       85.68       74.65      2.98 o 
  -7   1   5       84.41       77.53      2.70 o 
  -6   1   5       96.41       62.87      3.97 o 
  -5   1   5        6.89        0.93      1.27 o 
  -4   1   5      102.84      123.79      2.54 o 
  -3   1   5       69.50       55.27      2.84 o 
  -2   1   5      470.80      473.16      8.27 o 
  -1   1   5     1739.34     1918.70     19.72 o 
   0   1   5     3857.73     4227.30     44.16 o 
   1   1   5     1983.97     1753.28     14.78 o 
   2   1   5      951.07      900.21      8.09 o 
   3   1   5      293.26      253.18      3.62 o 
   4   1   5      115.25      171.59      3.87 o 
   5   1   5      124.78       97.28      3.62 o 
   6   1   5        2.55        1.70      2.34 o 
   7   1   5      180.89      167.92      5.14 o 
   8   1   5        2.90       10.80      3.04 o 
   9   1   5        5.05        5.29      2.88 o 
  10   1   5        0.08       12.93      6.73 o 
  11   1   5        7.15        3.03     13.79 o 
 -13   2   5        5.45       -0.38      8.44 o 
 -12   2   5        5.01        7.24      4.82 o 
 -11   2   5        2.70       -1.63      4.54 o 
 -10   2   5        0.21        1.86      3.06 o 
  -9   2   5       46.63       39.30      3.04 o 
  -8   2   5        3.06       -3.78      2.15 o 
  -7   2   5        1.19        1.19      1.69 o 
  -6   2   5       73.48       61.73      2.42 o 
  -5   2   5        7.11        7.84      1.16 o 
  -4   2   5        1.24        0.64      0.99 o 
  -3   2   5     3497.63     3756.91     30.24 o 
  -2   2   5      161.82      117.81      4.25 o 
  -1   2   5     1034.96      893.98     10.71 o 
   0   2   5       91.25       83.86      7.89 o 
   1   2   5      768.11      639.15      7.07 o 
   2   2   5      426.64      448.76      5.30 o 
   3   2   5       68.57       67.25      2.19 o 
   4   2   5      847.36      822.80      8.16 o 
   5   2   5        2.30        1.74      2.04 o 
   6   2   5       70.43       77.79      3.43 o 
   7   2   5      116.33      123.37      4.08 o 
   8   2   5      245.11      261.50      8.10 o 
   9   2   5      173.92      165.12      8.71 o 
  10   2   5      104.20      110.34      7.52 o 
  11   2   5        1.68      -14.74     12.88 o 
 -13   3   5        1.08       -5.93      8.21 o 
 -12   3   5        5.33       -1.02      4.94 o 
 -11   3   5       87.82       86.40      5.92 o 
 -10   3   5        6.35        5.05      5.11 o 
  -9   3   5        9.37       -0.17      2.48 o 
  -8   3   5        1.45       -4.50      2.25 o 
  -7   3   5      136.30      152.11      3.58 o 
  -6   3   5       72.38       77.69      2.87 o 
  -5   3   5     1236.71     1189.52     10.87 o 
  -4   3   5     1221.72     1108.84      9.50 o 
  -3   3   5       39.62       49.04      1.84 o 
  -2   3   5      845.62      728.83     10.76 o 
  -1   3   5      822.07      739.63     12.60 o 
   0   3   5     4467.34     4615.77     39.43 o 
   1   3   5        5.56       19.11      1.75 o 
   2   3   5       70.05       38.54      4.14 o 
   3   3   5       75.29       83.53      2.20 o 
   4   3   5        0.10        5.35      1.44 o 
   5   3   5       33.69       36.70      2.68 o 
   6   3   5        4.28       -0.93      2.35 o 
   7   3   5        0.92        1.80      2.46 o 
   8   3   5       42.03       43.06      3.59 o 
   9   3   5       13.39       14.79      6.00 o 
  10   3   5        1.45        1.20      7.01 o 
  11   3   5        4.12       -4.77     24.72 o 
 -13   4   5       12.50       12.78      7.71 o 
 -12   4   5        0.59       -4.54      5.19 o 
 -11   4   5        3.87        3.56      4.54 o 
 -10   4   5        2.94       -0.10      3.24 o 
  -9   4   5        5.97       13.89      2.74 o 
  -8   4   5       32.16       35.07      2.60 o 
  -7   4   5       20.26       32.60      2.19 o 
  -6   4   5       57.26       51.25      3.01 o 
  -5   4   5       11.56       19.00      2.15 o 
  -4   4   5       17.84        9.05      1.13 o 
  -3   4   5      154.59      181.25      3.54 o 
  -2   4   5      423.35      390.53      5.03 o 
  -1   4   5     3958.91     3950.11     37.64 o 
   0   4   5       11.45       16.11      4.00 o 
   1   4   5     2331.33     2652.88     25.56 o 
   2   4   5     1944.12     2022.45     14.09 o 
   3   4   5       36.72       39.14      1.70 o 
   4   4   5      471.03      446.06      4.94 o 
   5   4   5      218.99      205.65      4.30 o 
   6   4   5       10.36        4.22      2.62 o 
   7   4   5        6.89        5.80      2.93 o 
   8   4   5       26.87       31.75      5.13 o 
   9   4   5       61.28       50.12      5.31 o 
  10   4   5        0.94       -8.62      7.35 o 
  11   4   5        0.25       20.84     13.18 o 
 -13   5   5        0.30       -3.01      7.46 o 
 -12   5   5       20.10       10.90      6.73 o 
 -11   5   5        1.11       -2.42      4.48 o 
 -10   5   5       38.65       39.99      4.77 o 
  -9   5   5        6.62        3.76      2.91 o 
  -8   5   5       41.22       45.00      2.78 o 
  -7   5   5      151.43      151.35      3.83 o 
  -6   5   5      204.02      196.48      4.06 o 
  -5   5   5      227.83      260.76      3.22 o 
  -4   5   5      746.67      854.25      7.43 o 
  -3   5   5      505.13      377.37      4.32 o 
  -2   5   5      674.24      632.21      7.23 o 
  -1   5   5       32.52       56.96      2.24 o 
   0   5   5      143.06      181.55      3.56 o 
   1   5   5       63.37       53.18      2.69 o 
   2   5   5       13.44       14.07      1.93 o 
   3   5   5      385.94      429.08      4.81 o 
   4   5   5       44.38       71.04      2.46 o 
   5   5   5        4.11        4.96      1.87 o 
   6   5   5        0.78       -1.28      2.62 o 
   7   5   5       20.26       11.43      2.76 o 
   8   5   5       42.39       39.59      4.37 o 
   9   5   5        2.58        7.15      5.75 o 
  10   5   5       19.68       27.88      6.07 o 
  11   5   5        0.48      -15.93     13.01 o 
 -13   6   5        2.79       16.78     10.45 o 
 -12   6   5        4.74        4.71      5.50 o 
 -11   6   5        2.34       -7.33      5.17 o 
 -10   6   5       64.21       68.57      4.38 o 
  -9   6   5      140.88      136.86      4.67 o 
  -8   6   5      401.42      409.77      5.86 o 
  -7   6   5      110.02       96.92      3.13 o 
  -6   6   5     2203.02     2282.37     18.58 o 
  -5   6   5        2.64        2.00      1.16 o 
  -4   6   5       62.62       49.16      1.85 o 
  -3   6   5      520.54      517.20      5.39 o 
  -2   6   5     1563.50     1423.69     12.05 o 
  -1   6   5     2160.46     1863.40     17.20 o 
   0   6   5      179.89      152.17      6.00 o 
   1   6   5        4.18        4.10      2.21 o 
   2   6   5       46.13       35.86      1.42 o 
   3   6   5        4.41       14.29      1.50 o 
   4   6   5       59.73       57.70      2.31 o 
   5   6   5        8.54       11.83      2.09 o 
   6   6   5       13.86       24.83      2.39 o 
   7   6   5        7.24        6.12      3.22 o 
   8   6   5       62.64       68.48      4.42 o 
   9   6   5        0.14       -4.66      4.93 o 
  10   6   5       41.13       32.96      6.51 o 
  11   6   5        6.39       -8.43     13.18 o 
 -13   7   5        4.28       -9.84      7.38 o 
 -12   7   5        9.13       12.89      5.71 o 
 -11   7   5        1.31        2.68      5.01 o 
 -10   7   5        0.34        6.58      3.89 o 
  -9   7   5        8.18       13.44      3.16 o 
  -8   7   5      911.66      990.92      9.52 o 
  -7   7   5       44.28       40.16      2.22 o 
  -6   7   5       11.08       15.13      1.80 o 
  -5   7   5      105.60      128.01      2.48 o 
  -4   7   5     1109.01     1209.98      9.24 o 
  -3   7   5      124.18      103.66      2.53 o 
  -2   7   5      496.01      445.60      4.94 o 
  -1   7   5     1509.33     1469.64     13.27 o 
   0   7   5     3452.05     3187.38     24.52 o 
   1   7   5     1193.28     1217.43      9.96 o 
   2   7   5      581.14      661.70      5.17 o 
   3   7   5     1290.91     1340.62     10.66 o 
   4   7   5        7.73       20.86      1.87 o 
   5   7   5        3.00        5.50      2.13 o 
   6   7   5      565.05      534.38      7.17 o 
   7   7   5      231.07      226.13      5.51 o 
   8   7   5        1.17       -1.86      3.43 o 
   9   7   5       18.13       27.92      6.35 o 
  10   7   5        7.44        1.03      6.67 o 
  11   7   5        1.31        3.99     11.32 o 
 -13   8   5        0.59       -4.52     10.13 o 
 -12   8   5        1.19       -3.67      6.30 o 
 -11   8   5        0.47       -4.54      4.55 o 
 -10   8   5        0.02        4.15      3.56 o 
  -9   8   5       15.25        7.08      2.90 o 
  -8   8   5       91.41      132.13      6.65 o 
  -7   8   5       29.93       33.99      2.16 o 
  -6   8   5       27.70       19.80      1.76 o 
  -5   8   5      350.22      337.65      4.01 o 
  -4   8   5        5.33        2.33      0.94 o 
  -3   8   5        4.03       12.62      1.80 o 
  -2   8   5      593.15      608.68      6.21 o 
  -1   8   5     1370.43     1113.37     10.51 o 
   0   8   5     3414.46     2817.76     23.32 o 
   1   8   5     1137.73     1296.03     13.49 o 
   2   8   5        3.22        2.94      1.17 o 
   3   8   5      593.08      627.58      5.78 o 
   4   8   5       14.63       32.58      2.07 o 
   5   8   5      216.49      214.12      4.71 o 
   6   8   5        0.30        4.43      2.20 o 
   7   8   5        9.02        8.14      2.62 o 
   8   8   5       52.16       45.45      4.69 o 
   9   8   5       18.03       26.63      5.25 o 
  10   8   5        0.54        3.60     10.39 o 
  11   8   5        8.35       23.22     12.24 o 
 -13   9   5        0.66        4.19     15.27 o 
 -12   9   5        0.00        3.37      6.59 o 
 -11   9   5       14.99        9.01      7.58 o 
 -10   9   5      131.47      135.04      5.87 o 
  -9   9   5        2.22        5.82      3.12 o 
  -8   9   5      408.48      400.32      6.01 o 
  -7   9   5      232.38      208.73      4.05 o 
  -6   9   5       42.86       40.83      2.10 o 
  -5   9   5      209.60      176.54      2.92 o 
  -4   9   5       22.81       27.49      1.32 o 
  -3   9   5      476.31      461.83      5.51 o 
  -2   9   5      704.18      690.41      6.77 o 
  -1   9   5        4.97        5.84      1.22 o 
   0   9   5      931.41      801.62     10.36 o 
   1   9   5     5303.42     5324.24     37.59 o 
   2   9   5      134.78      127.94      1.96 o 
   3   9   5      827.35      895.63      7.98 o 
   4   9   5        3.06       10.94      1.80 o 
   5   9   5      353.64      358.49      5.70 o 
   6   9   5        3.61        8.43      2.37 o 
   7   9   5       25.78       28.02      2.92 o 
   8   9   5       62.77       64.93      4.44 o 
   9   9   5        0.03        7.36      5.41 o 
  10   9   5        6.79       13.90      5.71 o 
  11   9   5        0.43        2.81     15.38 o 
 -13  10   5        0.42        2.25     12.77 o 
 -12  10   5        0.10       -0.26      7.36 o 
 -11  10   5       61.62       67.61      6.83 o 
 -10  10   5      128.29      112.52      5.91 o 
  -9  10   5        7.47        5.59      2.90 o 
  -8  10   5       90.31       75.39      3.64 o 
  -7  10   5       10.34       15.99      2.13 o 
  -6  10   5       93.67       58.74      2.33 o 
  -5  10   5      290.80      342.68      4.02 o 
  -4  10   5      121.48      171.44      2.81 o 
  -3  10   5      426.70      497.61      4.91 o 
  -2  10   5       33.14       49.99      2.09 o 
  -1  10   5     1393.94     1234.65     11.04 o 
   0  10   5      297.96      347.66      5.11 o 
   1  10   5      217.07      188.20      3.99 o 
   2  10   5      217.04      229.35      3.07 o 
   3  10   5        0.43        2.02      1.40 o 
   4  10   5      195.91      182.47      4.23 o 
   5  10   5       23.42       40.76      2.54 o 
   6  10   5      331.36      323.15      5.57 o 
   7  10   5        4.99        4.22      2.69 o 
   8  10   5        2.86        1.47      3.39 o 
   9  10   5       23.88       11.46      4.95 o 
  10  10   5        0.71        5.66      5.84 o 
  11  10   5        2.48      -22.58     11.29 o 
 -13  11   5        1.16        8.36     15.15 o 
 -12  11   5        1.29       -2.06      9.92 o 
 -11  11   5        7.51        4.87      6.85 o 
 -10  11   5        4.39        2.61      3.86 o 
  -9  11   5       95.46      107.90      4.34 o 
  -8  11   5      225.69      207.46      5.22 o 
  -7  11   5       10.56       11.18      2.18 o 
  -6  11   5      126.37      125.31      3.06 o 
  -5  11   5        2.22        2.82      1.50 o 
  -4  11   5      133.74      156.14      2.29 o 
  -3  11   5      577.77      539.77      5.09 o 
  -2  11   5      464.34      514.02      5.26 o 
  -1  11   5      361.83      421.36      4.78 o 
   0  11   5     2327.58     2165.94     16.84 o 
   1  11   5      138.92      165.13      2.54 o 
   2  11   5       25.76       26.71      1.54 o 
   3  11   5        3.85        3.51      1.16 o 
   4  11   5      812.17      668.74      7.72 o 
   5  11   5        3.65        2.42      2.09 o 
   6  11   5       29.97       36.74      2.70 o 
   7  11   5        2.61        4.96      2.74 o 
   8  11   5       61.95       39.32      3.74 o 
   9  11   5        6.36        7.03      5.08 o 
  10  11   5       18.51       24.73      6.54 o 
  11  11   5        2.83       -2.86     11.26 o 
 -12  12   5        4.63        2.63      7.56 o 
 -11  12   5        0.05       -4.56      4.87 o 
 -10  12   5        0.13       -1.41      4.68 o 
  -9  12   5       58.99       62.72      3.99 o 
  -8  12   5      174.77      221.14      5.19 o 
  -7  12   5       78.32       95.14      3.30 o 
  -6  12   5        5.30        1.08      1.87 o 
  -5  12   5      116.39      124.47      3.13 o 
  -4  12   5      625.96      598.50      5.15 o 
  -3  12   5       57.40       94.24      2.30 o 
  -2  12   5      165.92      132.93      2.73 o 
  -1  12   5      136.39      177.99      4.38 o 
   0  12   5       19.24       32.12      1.37 o 
   1  12   5     1498.20     1311.99     10.33 o 
   2  12   5        9.09        9.31      1.41 o 
   3  12   5        3.02        2.03      1.32 o 
   4  12   5        0.68        5.95      1.56 o 
   5  12   5       76.63       74.59      3.08 o 
   6  12   5       13.81       10.37      2.37 o 
   7  12   5        0.28        3.59      2.77 o 
   8  12   5        0.21        2.91      3.66 o 
   9  12   5        4.92        3.46      5.68 o 
  10  12   5        3.81       12.50      6.50 o 
  11  12   5        2.19       18.95     11.21 o 
 -12  13   5        2.48        0.60      7.49 o 
 -11  13   5       11.67       -5.34      6.58 o 
 -10  13   5        8.20        3.55      4.62 o 
  -9  13   5        3.59        6.35      3.22 o 
  -8  13   5      607.05      565.26      7.47 o 
  -7  13   5        4.48        2.49      2.07 o 
  -6  13   5       20.13       21.39      2.11 o 
  -5  13   5       79.55       84.99      2.72 o 
  -4  13   5      208.86      264.91      3.33 o 
  -3  13   5      377.17      308.33      3.24 o 
  -2  13   5       43.04       42.05      1.80 o 
  -1  13   5      142.43      140.14      2.80 o 
   0  13   5       70.86       50.00      1.89 o 
   1  13   5      275.42      292.63      3.56 o 
   2  13   5      327.93      320.75      3.99 o 
   3  13   5        8.69        7.56      1.15 o 
   4  13   5       27.36       20.56      1.88 o 
   5  13   5        6.76        7.86      1.51 o 
   6  13   5       84.36       93.30      3.76 o 
   7  13   5       67.99       56.65      3.47 o 
   8  13   5       86.29       93.82      4.92 o 
   9  13   5       17.83       16.54      5.88 o 
  10  13   5        2.14        0.67      7.47 o 
  11  13   5        0.89       -5.14     11.15 o 
 -12  14   5        2.24        5.42      7.80 o 
 -11  14   5        2.96       -6.78      6.38 o 
 -10  14   5        4.44       -1.58      5.23 o 
  -9  14   5      114.74       92.32      4.55 o 
  -8  14   5      113.53      133.74      4.52 o 
  -7  14   5        9.55       14.54      2.33 o 
  -6  14   5      324.12      320.88      4.93 o 
  -5  14   5        0.31       -1.17      1.41 o 
  -4  14   5       70.48       60.21      1.89 o 
  -3  14   5       11.20       18.08      1.16 o 
  -2  14   5       83.01       54.56      1.75 o 
  -1  14   5      468.18      511.49      4.72 o 
   0  14   5      207.45      131.88      2.57 o 
   1  14   5        0.01        4.65      1.19 o 
   2  14   5      126.59       88.06      2.66 o 
   3  14   5      384.02      318.78      4.19 o 
   4  14   5       53.49       47.81      2.55 o 
   5  14   5       30.62       32.00      2.16 o 
   6  14   5        9.96        7.23      1.82 o 
   7  14   5        1.70        3.87      2.03 o 
   8  14   5       25.19       26.28      2.92 o 
   9  14   5       16.75       12.91      3.75 o 
  10  14   5        1.01       12.43      9.82 o 
  11  14   5       19.95       28.87     12.16 o 
 -12  15   5        2.81       -1.89      7.29 o 
 -11  15   5        2.21       -5.38      5.40 o 
 -10  15   5       28.29       11.96      4.60 o 
  -9  15   5       23.37       34.14      3.81 o 
  -8  15   5        2.27        4.75      2.80 o 
  -7  15   5      149.08      158.91      4.43 o 
  -6  15   5      180.50      203.40      4.23 o 
  -5  15   5        0.01        8.80      1.64 o 
  -4  15   5        3.56        7.02      1.40 o 
  -3  15   5       57.03       65.02      1.85 o 
  -2  15   5        3.45        9.46      1.20 o 
  -1  15   5      274.33      252.74      3.26 o 
   0  15   5      145.36      210.08      3.42 o 
   1  15   5      336.63      329.20      4.13 o 
   2  15   5        2.44        4.99      1.36 o 
   3  15   5       49.81       48.96      2.14 o 
   4  15   5       21.64        9.12      2.21 o 
   5  15   5       57.35       72.26      2.78 o 
   6  15   5        1.72        2.25      1.90 o 
   7  15   5       62.99       66.94      3.05 o 
   8  15   5       15.46       16.71      2.79 o 
   9  15   5        0.18        3.83      3.73 o 
  10  15   5        4.05       11.85      7.94 o 
  11  15   5       16.79       24.17     10.89 o 
 -12  16   5        2.29      -15.89      8.67 o 
 -11  16   5        0.20       -3.98      5.41 o 
 -10  16   5        4.46       -3.62      4.96 o 
  -9  16   5        7.65        3.76      4.57 o 
  -8  16   5       46.15       61.22      3.42 o 
  -7  16   5       44.04       45.39      3.16 o 
  -6  16   5        9.43        2.46      2.00 o 
  -5  16   5        0.60       -1.32      1.15 o 
  -4  16   5       64.82       62.07      2.04 o 
  -3  16   5      230.15      176.64      2.57 o 
  -2  16   5      191.89      196.32      3.16 o 
  -1  16   5       31.79       23.65      1.38 o 
   0  16   5      380.85      371.65      4.55 o 
   1  16   5       33.73       37.97      1.55 o 
   2  16   5        3.96        2.31      1.30 o 
   3  16   5       20.29       31.61      1.94 o 
   4  16   5       33.81       42.19      2.81 o 
   5  16   5        4.93        4.83      2.27 o 
   6  16   5        0.33        2.00      2.12 o 
   7  16   5        3.76        3.67      3.46 o 
   8  16   5       11.37       16.94      3.48 o 
   9  16   5       22.55       26.65      4.19 o 
  10  16   5        8.07        4.55      7.91 o 
 -12  17   5        0.18      -15.10      7.55 o 
 -11  17   5       25.37       28.91      6.53 o 
 -10  17   5        6.46        5.00      4.65 o 
  -9  17   5       20.34       24.27      3.76 o 
  -8  17   5        2.44       -3.07      2.98 o 
  -7  17   5        0.30       -0.03      2.25 o 
  -6  17   5       81.28       74.21      3.12 o 
  -5  17   5       24.75       18.32      1.64 o 
  -4  17   5      132.92      102.18      2.42 o 
  -3  17   5      167.74      119.41      2.82 o 
  -2  17   5      467.67      458.45      5.17 o 
  -1  17   5       14.65       11.95      1.34 o 
   0  17   5      149.06      202.57      3.32 o 
   1  17   5       34.45       53.76      2.11 o 
   2  17   5      178.78      160.21      3.18 o 
   3  17   5        1.96        4.29      1.64 o 
   4  17   5        1.82        1.75      1.97 o 
   5  17   5        1.66        3.55      2.16 o 
   6  17   5      131.79      113.04      3.52 o 
   7  17   5        2.42        2.26      2.46 o 
   8  17   5        0.94        4.96      3.40 o 
   9  17   5       14.81       13.74      5.80 o 
  10  17   5        3.53       13.84      8.86 o 
 -12  18   5        3.19        2.82      8.34 o 
 -11  18   5        9.07        7.44      7.04 o 
 -10  18   5        5.00       11.22      4.87 o 
  -9  18   5        8.44        3.54      3.60 o 
  -8  18   5       38.56       16.64      3.23 o 
  -7  18   5        0.90       -0.99      2.38 o 
  -6  18   5      381.69      438.18      6.27 o 
  -5  18   5       46.05       42.84      2.12 o 
  -4  18   5        3.46        2.97      1.36 o 
  -3  18   5        0.10        1.12      1.21 o 
  -2  18   5      207.80      210.59      3.66 o 
  -1  18   5      188.34      207.96      3.27 o 
   0  18   5        1.24        2.80      1.40 o 
   1  18   5        1.97        2.86      1.45 o 
   2  18   5        4.54        8.01      1.46 o 
   3  18   5      121.72      109.49      3.03 o 
   4  18   5       12.63       13.00      2.11 o 
   5  18   5      248.10      230.32      5.06 o 
   6  18   5       46.34       40.98      2.68 o 
   7  18   5       21.86       24.44      3.19 o 
   8  18   5       10.99       18.15      3.65 o 
   9  18   5        1.56       12.15      4.58 o 
  10  18   5        3.95       17.58     11.27 o 
 -12  19   5        1.91       14.02      9.40 o 
 -11  19   5        2.50       -1.81      7.65 o 
 -10  19   5       26.43       34.34      5.21 o 
  -9  19   5       50.96       66.50      5.17 o 
  -8  19   5      116.03      126.31      4.61 o 
  -7  19   5        9.37       11.17      2.87 o 
  -6  19   5       53.91       39.52      3.04 o 
  -5  19   5        1.52        0.39      1.57 o 
  -4  19   5        7.02        2.35      1.44 o 
  -3  19   5      410.38      394.23      4.44 o 
  -2  19   5      267.98      228.91      3.57 o 
  -1  19   5      641.12      619.42      5.88 o 
   0  19   5        0.06        5.83      1.47 o 
   1  19   5      213.99      275.45      4.17 o 
   2  19   5       77.44       84.07      2.67 o 
   3  19   5      120.21      117.65      3.38 o 
   4  19   5       44.70       55.91      2.53 o 
   5  19   5        0.74        5.87      2.21 o 
   6  19   5        1.21        3.04      2.34 o 
   7  19   5       10.48       14.00      3.09 o 
   8  19   5       71.50       65.87      4.80 o 
   9  19   5        9.31        4.73      4.87 o 
  10  19   5       26.36       40.49     11.22 o 
 -12  20   5        4.21      -13.01     19.01 o 
 -11  20   5       19.84       15.73     14.93 o 
 -10  20   5       12.68       13.18      5.10 o 
  -9  20   5      212.29      183.00      8.74 o 
  -8  20   5       12.82        9.87      3.16 o 
  -7  20   5      171.16      198.32      5.58 o 
  -6  20   5       81.53       91.86      3.87 o 
  -5  20   5       21.74       19.40      1.90 o 
  -4  20   5        8.22        9.46      1.66 o 
  -3  20   5      312.71      350.53      4.17 o 
  -2  20   5      180.52      221.91      3.58 o 
  -1  20   5      229.86      193.94      3.23 o 
   0  20   5      129.90      123.13      3.17 o 
   1  20   5       71.91       72.06      2.66 o 
   2  20   5       90.27       65.94      2.45 o 
   3  20   5       14.94       17.01      2.02 o 
   4  20   5        0.67        0.12      2.15 o 
   5  20   5        3.64        1.57      2.03 o 
   6  20   5       47.81       58.46      3.38 o 
   7  20   5        0.44        4.44      3.17 o 
   8  20   5        3.50        8.36      3.62 o 
   9  20   5       18.25       37.59      5.73 o 
  10  20   5       19.76       35.17     11.32 o 
 -12  21   5        0.07      -20.31     11.43 o 
 -11  21   5       10.13       -0.25     13.77 o 
 -10  21   5        0.72        3.97      5.39 o 
  -9  21   5      128.36      131.85      7.58 o 
  -8  21   5      129.21      109.91      4.64 o 
  -7  21   5       37.11       14.91      3.28 o 
  -6  21   5        3.95       -2.53      2.60 o 
  -5  21   5       31.58       13.51      1.90 o 
  -4  21   5        0.71        4.60      1.68 o 
  -3  21   5      250.96      269.13      3.76 o 
  -2  21   5       27.36       17.47      1.71 o 
  -1  21   5       81.03       82.47      2.34 o 
   0  21   5       78.64       66.96      2.62 o 
   1  21   5       17.15       24.51      2.11 o 
   2  21   5       78.55       54.48      2.81 o 
   3  21   5       35.25       34.00      2.35 o 
   4  21   5       98.27       98.97      3.24 o 
   5  21   5      103.58      100.85      3.32 o 
   6  21   5        0.13        2.17      2.76 o 
   7  21   5       87.02       86.86      4.12 o 
   8  21   5        0.62       -3.56      3.50 o 
   9  21   5       68.46       66.32      7.25 o 
  10  21   5        0.00      -13.47      9.49 o 
 -12  22   5       14.19      -11.28     19.08 o 
 -11  22   5        0.79       20.82     15.61 o 
 -10  22   5       55.85       37.88      6.86 o 
  -9  22   5      107.36       93.90      7.66 o 
  -8  22   5       37.27       33.90      4.18 o 
  -7  22   5      134.03      167.54      5.78 o 
  -6  22   5        0.01        3.79      2.44 o 
  -5  22   5       19.02       11.32      2.11 o 
  -4  22   5      491.85      442.78      5.44 o 
  -3  22   5       33.32       32.08      1.82 o 
  -2  22   5      375.57      393.10      5.03 o 
  -1  22   5       73.72       55.57      2.19 o 
   0  22   5      213.88      186.32      3.74 o 
   1  22   5       22.69       14.53      1.97 o 
   2  22   5        1.03        0.15      1.57 o 
   3  22   5      126.80      108.16      3.59 o 
   4  22   5       13.74        4.20      2.03 o 
   5  22   5        7.39        4.53      1.83 o 
   6  22   5        3.27        1.14      2.68 o 
   7  22   5        1.07        2.45      3.44 o 
   8  22   5       60.93       63.82      4.84 o 
   9  22   5        6.83        9.47      9.12 o 
  10  22   5        3.89        3.03     15.65 o 
 -11  23   5       21.94       13.27     12.22 o 
 -10  23   5        1.98       -0.24     11.02 o 
  -9  23   5       13.47        0.73      4.66 o 
  -8  23   5        5.34       -4.06      4.08 o 
  -7  23   5       88.28       83.43      4.48 o 
  -6  23   5      373.30      389.28      5.91 o 
  -5  23   5      158.90      197.59      4.02 o 
  -4  23   5       25.99       33.47      2.16 o 
  -3  23   5      218.14      166.11      3.16 o 
  -2  23   5      464.18      466.43      5.61 o 
  -1  23   5       94.12      102.37      2.87 o 
   0  23   5       22.85       17.39      2.01 o 
   1  23   5       92.39      122.60      3.66 o 
   2  23   5       46.15       51.76      2.85 o 
   3  23   5        2.09        1.51      2.31 o 
   4  23   5       95.53       80.84      3.09 o 
   5  23   5        0.97       -0.60      2.10 o 
   6  23   5       50.39       44.81      3.62 o 
   7  23   5        1.12       -3.30      3.79 o 
   8  23   5       66.22       59.36      5.44 o 
   9  23   5       23.29       29.18     11.14 o 
  10  23   5        0.26       -1.33      9.20 o 
 -11  24   5       18.31        4.47     11.85 o 
 -10  24   5        8.57        6.00      6.30 o 
  -9  24   5       11.39       16.43      5.17 o 
  -8  24   5       35.22       26.09      4.81 o 
  -7  24   5      326.32      281.96      6.99 o 
  -6  24   5       22.58       11.34      2.49 o 
  -5  24   5       41.23       50.96      2.69 o 
  -4  24   5       88.83       90.62      3.16 o 
  -3  24   5       54.53       47.13      2.17 o 
  -2  24   5      134.74      174.02      3.61 o 
  -1  24   5      197.16      212.19      3.96 o 
   0  24   5      403.13      366.57      5.33 o 
   1  24   5        7.58        9.50      2.22 o 
   2  24   5      392.32      367.19      5.74 o 
   3  24   5      156.66      119.84      4.25 o 
   4  24   5       48.12       52.35      2.96 o 
   5  24   5      122.17      139.40      3.91 o 
   6  24   5        2.72        1.57      3.07 o 
   7  24   5       29.76       24.96      4.44 o 
   8  24   5        4.81       13.90      6.68 o 
   9  24   5       20.16       30.46     15.92 o 
  10  24   5        2.27       10.51     19.40 o 
 -11  25   5        0.53      -12.47     19.51 o 
 -10  25   5       25.71       43.34     11.67 o 
  -9  25   5       44.24       32.79      6.92 o 
  -8  25   5        7.34        3.84      8.39 o 
  -7  25   5       87.26       93.75      4.66 o 
  -6  25   5       30.79       16.58      2.62 o 
  -5  25   5        3.30        5.01      2.17 o 
  -4  25   5        8.22       -0.72      1.84 o 
  -3  25   5       18.61       22.55      1.90 o 
  -2  25   5      247.92      274.97      4.21 o 
  -1  25   5        1.57       10.06      1.91 o 
   0  25   5      281.52      296.85      5.30 o 
   1  25   5       26.01       18.89      2.36 o 
   2  25   5      504.81      503.75      7.26 o 
   3  25   5       26.35       15.20      2.52 o 
   4  25   5      129.79      128.94      4.63 o 
   5  25   5      105.60       86.63      3.33 o 
   6  25   5       24.35       18.46      4.01 o 
   7  25   5        1.24        0.31      4.25 o 
   8  25   5       28.55       40.89      6.37 o 
   9  25   5       17.14       17.02      9.06 o 
 -11  26   5        1.03       10.47     32.96 o 
 -10  26   5        1.00        3.05     10.72 o 
  -9  26   5       19.87       22.50      7.45 o 
  -8  26   5       18.52       33.98      6.29 o 
  -7  26   5       16.76       19.09      3.59 o 
  -6  26   5        2.47        4.82      2.58 o 
  -5  26   5       23.22       22.25      2.45 o 
  -4  26   5        8.53        9.62      2.02 o 
  -3  26   5       40.81       39.73      2.02 o 
  -2  26   5       40.80       16.16      2.14 o 
  -1  26   5        0.00        2.63      1.94 o 
   0  26   5       94.54       85.16      3.36 o 
   1  26   5       12.17       11.64      2.37 o 
   2  26   5      493.01      573.43      7.86 o 
   3  26   5       50.43       43.22      3.03 o 
   4  26   5      351.82      364.13      5.86 o 
   5  26   5       22.58       20.03      2.29 o 
   6  26   5        0.00       -4.02      3.45 o 
   7  26   5       12.08        3.50      4.25 o 
   8  26   5        0.72        1.28      5.51 o 
   9  26   5        1.09       -1.57      8.59 o 
 -11  27   5        4.16       28.62     18.21 o 
 -10  27   5        2.13       13.13     14.31 o 
  -9  27   5       45.64       72.71      8.85 o 
  -8  27   5        6.90       -0.46      4.80 o 
  -7  27   5        1.51        5.90      3.57 o 
  -6  27   5      119.12      143.10      4.59 o 
  -5  27   5        2.87       -1.72      2.41 o 
  -4  27   5        3.70        2.63      2.06 o 
  -3  27   5       12.73       16.65      1.70 o 
  -2  27   5        0.03        0.26      1.84 o 
  -1  27   5      157.53      155.96      4.03 o 
   0  27   5       21.20       14.97      2.44 o 
   1  27   5        9.00       11.92      2.47 o 
   2  27   5      212.36      222.19      5.75 o 
   3  27   5       72.26      108.87      6.42 o 
   4  27   5      161.88      183.93      5.03 o 
   5  27   5       20.05       17.91      3.11 o 
   6  27   5       14.43       11.09      3.59 o 
   7  27   5        9.39       11.58      3.71 o 
   8  27   5        0.01       -9.26      6.96 o 
   9  27   5        1.79       -2.59      9.99 o 
 -11  28   5       12.34       34.69     18.21 o 
 -10  28   5        1.61       20.88     11.85 o 
  -9  28   5       18.46       17.09      7.56 o 
  -8  28   5        0.27        2.72      4.79 o 
  -7  28   5       23.69       27.01      4.10 o 
  -6  28   5        4.28        3.57      2.87 o 
  -5  28   5        3.61        1.20      2.69 o 
  -4  28   5       95.49      115.27      3.74 o 
  -3  28   5       22.07       53.61      2.83 o 
  -2  28   5       28.31       27.54      2.29 o 
  -1  28   5      123.69      152.04      3.83 o 
   0  28   5       14.56        6.02      2.40 o 
   1  28   5        2.64        4.59      2.39 o 
   2  28   5      264.38      307.97      6.57 o 
   3  28   5      177.06      174.29      5.60 o 
   4  28   5      288.11      327.25      6.20 o 
   5  28   5       74.91       82.47      3.99 o 
   6  28   5       25.63       30.05      3.68 o 
   7  28   5        0.32        0.36      3.79 o 
   8  28   5        2.08        3.69      6.46 o 
   9  28   5        0.21       -4.02      9.19 o 
 -10  29   5        6.96       25.15     14.74 o 
  -9  29   5        2.65       11.28      7.92 o 
  -8  29   5        6.60       13.53      5.68 o 
  -7  29   5       86.30       84.56      6.26 o 
  -6  29   5       10.56        4.18      3.17 o 
  -5  29   5      207.68      195.61      5.25 o 
  -4  29   5       54.45       34.17      2.53 o 
  -3  29   5        5.09       17.21      2.51 o 
  -2  29   5       19.67       50.80      2.66 o 
  -1  29   5      234.19      209.63      4.34 o 
   0  29   5       96.91      125.28      4.75 o 
   1  29   5        2.62        2.49      2.72 o 
   2  29   5       20.14       31.39      3.30 o 
   3  29   5      119.24      110.80      4.25 o 
   4  29   5       71.87       55.91      3.45 o 
   5  29   5       24.64       23.60      3.54 o 
   6  29   5        7.12       17.05      4.32 o 
   7  29   5       10.74       11.12      4.61 o 
   8  29   5        0.05       -3.06      8.22 o 
   9  29   5        0.74       -1.98      9.40 o 
 -10  30   5       12.59        3.47     16.48 o 
  -9  30   5        1.83        6.78      8.60 o 
  -8  30   5        0.11       -0.44      6.37 o 
  -7  30   5        2.74        7.87      5.47 o 
  -6  30   5        1.17        2.25      3.42 o 
  -5  30   5      102.00      122.43      4.84 o 
  -4  30   5        0.13        3.44      2.32 o 
  -3  30   5      105.81       78.46      3.60 o 
  -2  30   5       21.65       14.16      2.24 o 
  -1  30   5       36.65       50.58      2.77 o 
   0  30   5        1.17        4.09      2.77 o 
   1  30   5        5.88        6.79      2.92 o 
   2  30   5       17.18       13.36      3.20 o 
   3  30   5       50.03       71.51      3.85 o 
   4  30   5        3.83       -0.10      3.14 o 
   5  30   5        6.89        7.38      3.49 o 
   6  30   5        1.29        2.93      4.15 o 
   7  30   5       46.00       51.51      6.96 o 
   8  30   5       26.29       13.44      6.38 o 
   9  30   5        0.17      -17.81     10.33 o 
 -10  31   5        0.65       -2.60     15.61 o 
  -9  31   5        0.81        5.82      7.75 o 
  -8  31   5        1.81       -5.64      6.26 o 
  -7  31   5        3.80        5.70      4.94 o 
  -6  31   5        0.95        3.87      3.47 o 
  -5  31   5       38.91       43.89      3.58 o 
  -4  31   5       45.50       67.97      3.49 o 
  -3  31   5        0.12       10.19      2.65 o 
  -2  31   5        7.23       14.18      2.38 o 
  -1  31   5        1.27        3.04      2.68 o 
   0  31   5        4.34        4.95      2.93 o 
   1  31   5      274.28      279.82      6.40 o 
   2  31   5        6.42        2.62      3.25 o 
   3  31   5        0.35        7.42      3.14 o 
   4  31   5      132.19       94.98      6.40 o 
   5  31   5       15.68       34.29      5.15 o 
   6  31   5       71.41       81.21      5.04 o 
   7  31   5       20.02       27.01      6.14 o 
   8  31   5       13.15       -7.68     12.50 o 
 -10  32   5        4.64       25.49     21.68 o 
  -9  32   5        0.62       10.07      7.34 o 
  -8  32   5        2.70        4.01      7.11 o 
  -7  32   5        1.07       -2.89      4.49 o 
  -6  32   5        4.44        5.36      4.95 o 
  -5  32   5        0.41       -4.14      3.14 o 
  -4  32   5       89.77       72.68      3.99 o 
  -3  32   5       58.83       54.76      3.24 o 
  -2  32   5       71.49      105.41      3.83 o 
  -1  32   5       24.44       20.74      3.14 o 
   0  32   5        4.54        5.80      3.03 o 
   1  32   5      138.24      138.71      5.23 o 
   2  32   5        8.95        5.33      3.41 o 
   3  32   5        0.29        3.89      3.09 o 
   4  32   5       57.87       47.24      4.32 o 
   5  32   5        0.17        0.60      3.74 o 
   6  32   5        0.93        4.31      4.84 o 
   7  32   5        1.78       -0.89      5.90 o 
   8  32   5        2.03        7.62      9.17 o 
 -10  33   5        0.02       10.54     10.75 o 
  -9  33   5        2.18        4.94      8.41 o 
  -8  33   5        7.59       18.94     11.10 o 
  -7  33   5        0.34       -5.26      5.61 o 
  -6  33   5        0.79       -6.59      4.86 o 
  -5  33   5        0.80       -4.41      3.43 o 
  -4  33   5        4.34        0.28      2.94 o 
  -3  33   5       36.15       32.52      3.18 o 
  -2  33   5       36.08       43.82      3.17 o 
  -1  33   5      133.95      139.87      4.44 o 
   0  33   5       14.24        5.53      3.68 o 
   1  33   5       16.02       14.28      3.30 o 
   2  33   5       24.06       12.90      3.75 o 
   3  33   5       34.13       43.27      3.73 o 
   4  33   5        1.44        2.18      4.40 o 
   5  33   5       10.95       21.28      5.05 o 
   6  33   5        0.46       -4.16      4.72 o 
   7  33   5       16.27        7.34      7.33 o 
   8  33   5        0.07      -13.40     10.01 o 
  -9  34   5        1.83       -4.04     10.72 o 
  -8  34   5        3.55       13.43      7.05 o 
  -7  34   5        0.02       -0.54      4.93 o 
  -6  34   5        1.51       -6.13      4.14 o 
  -5  34   5        1.91       -1.03      3.61 o 
  -4  34   5        2.57       -0.49      3.42 o 
  -3  34   5        8.96        4.48      2.99 o 
  -2  34   5      107.74      121.37      5.34 o 
  -1  34   5       40.87       48.54      3.47 o 
   0  34   5       81.98       70.14      4.20 o 
   1  34   5        3.20        3.44      3.71 o 
   2  34   5       20.08       24.80      4.48 o 
   3  34   5       37.38       31.55      4.12 o 
   4  34   5        8.33       13.06      4.78 o 
   5  34   5        3.44        2.93      4.39 o 
   6  34   5        0.00       -5.68      6.12 o 
   7  34   5        0.88       -0.95      8.61 o 
   8  34   5        0.20        1.56      9.62 o 
  -9  35   5        0.12       -3.23      9.28 o 
  -8  35   5        0.03       -1.31      8.33 o 
  -7  35   5        4.78        4.69      5.02 o 
  -6  35   5        0.07       -8.51      5.11 o 
  -5  35   5        5.39        5.60      7.67 o 
  -4  35   5       29.27       22.59      3.51 o 
  -3  35   5        3.53        2.87      3.34 o 
  -2  35   5      129.74       83.88      4.62 o 
  -1  35   5      180.87      185.92      5.88 o 
   0  35   5       13.38       16.53      4.02 o 
   1  35   5       18.03       13.80      4.36 o 
   2  35   5        6.65        4.47      5.08 o 
   3  35   5       10.48        4.15      3.46 o 
   4  35   5        5.99       -0.33      4.24 o 
   5  35   5        4.00        0.06      4.79 o 
   6  35   5       10.69        2.72      6.59 o 
   7  35   5        3.86       -7.47      7.25 o 
  -9  36   5        1.18        5.20     11.65 o 
  -8  36   5        0.07      -11.55      9.05 o 
  -7  36   5        0.00       -0.16      5.99 o 
  -6  36   5        1.98        3.49      5.69 o 
  -5  36   5        5.98       11.74      4.40 o 
  -4  36   5       12.90       25.64      4.15 o 
  -3  36   5        0.63        4.57      3.69 o 
  -2  36   5       11.82        9.36      4.30 o 
  -1  36   5        2.33        2.73      3.31 o 
   0  36   5        1.09        8.09      4.18 o 
   1  36   5        1.69       -3.16      5.03 o 
   2  36   5       55.32       79.33      6.28 o 
   3  36   5        1.64       -2.36      4.10 o 
   4  36   5       10.03       13.74      4.41 o 
   5  36   5       11.80       10.16      6.31 o 
   6  36   5        3.23        4.60      5.49 o 
   7  36   5        1.13      -11.66      7.69 o 
  -9  37   5        0.55       -5.56     11.95 o 
  -8  37   5        0.71      -11.68     10.37 o 
  -7  37   5        0.00        5.40      7.45 o 
  -6  37   5        2.02        4.77      5.66 o 
  -5  37   5        5.14        3.64      4.40 o 
  -4  37   5        0.71        3.06      3.57 o 
  -3  37   5        0.15        2.01      4.02 o 
  -2  37   5       10.44        5.40      3.95 o 
  -1  37   5        1.35        2.88      3.96 o 
   0  37   5       20.85       19.24      5.28 o 
   1  37   5        6.57        6.64      4.73 o 
   2  37   5       74.04       87.87      8.19 o 
   3  37   5        1.36       -5.11      3.79 o 
   4  37   5        8.78        6.81      4.45 o 
   5  37   5       12.45        5.16      5.52 o 
   6  37   5        6.06       11.43      9.00 o 
   7  37   5        4.63        3.47      7.44 o 
  -8  38   5        1.50       11.36     11.63 o 
  -7  38   5       15.86       -1.41     10.72 o 
  -6  38   5       41.22       49.01      5.58 o 
  -5  38   5        1.98        2.35      4.42 o 
  -4  38   5       63.18       63.40      4.56 o 
  -3  38   5       21.99       24.04      5.24 o 
  -2  38   5        3.16        7.50      4.88 o 
  -1  38   5        0.00        0.57      4.15 o 
   0  38   5        2.27        3.31      4.52 o 
   1  38   5      106.11      110.40      8.64 o 
   2  38   5        3.63        4.88      6.97 o 
   3  38   5        0.57        2.23      4.37 o 
   4  38   5        6.33        3.33      4.88 o 
   5  38   5        1.11       -4.31      5.95 o 
   6  38   5        4.68       -4.40      7.32 o 
   7  38   5        1.80        5.81      8.44 o 
  -8  39   5        0.24       -3.87     10.72 o 
  -7  39   5        0.03       -1.73      8.50 o 
  -6  39   5        4.53        3.35      6.86 o 
  -5  39   5       37.35       32.88      5.41 o 
  -4  39   5        0.02       -0.62      3.91 o 
  -3  39   5        9.88       15.30      4.29 o 
  -2  39   5        1.44       -3.17      5.09 o 
  -1  39   5        0.76        5.31      5.25 o 
   0  39   5       10.89       29.84      5.82 o 
   1  39   5       43.15       63.69      7.18 o 
   2  39   5        0.66       -0.15      6.66 o 
   3  39   5        2.76        8.31      3.85 o 
   4  39   5        8.80        8.03      5.17 o 
   5  39   5       14.66       10.13      5.67 o 
   6  39   5        0.65       -8.98      7.48 o 
  -8  40   5        0.17        0.02     10.14 o 
  -7  40   5       13.13       11.09      9.20 o 
  -6  40   5        0.35       -4.27      9.28 o 
  -5  40   5       31.35       21.29      4.77 o 
  -4  40   5        1.07        5.07      4.09 o 
  -3  40   5        2.28        2.58      4.62 o 
  -2  40   5        0.01        1.91      4.67 o 
  -1  40   5        0.71        1.39      5.95 o 
   0  40   5        0.28        8.41      6.12 o 
   1  40   5       38.32       36.29     11.14 o 
   2  40   5        5.55        5.71      8.67 o 
   3  40   5        6.91       17.27      6.77 o 
   4  40   5        0.06       -3.10      5.19 o 
   5  40   5       20.46       13.24      7.43 o 
   6  40   5        0.05        3.00     11.85 o 
  -7  41   5        0.82        4.36      9.95 o 
  -6  41   5        0.02        2.38      9.01 o 
  -5  41   5        0.03       -1.47      6.07 o 
  -4  41   5        2.42        6.42      4.33 o 
  -3  41   5       11.14       20.65      6.22 o 
  -2  41   5       16.01       27.65      5.51 o 
  -1  41   5        6.97        3.81      6.13 o 
   0  41   5       20.48       21.23      8.80 o 
   1  41   5        0.61       -0.17      7.51 o 
   2  41   5        9.64       21.91     10.72 o 
   3  41   5       12.78       10.61     11.09 o 
   4  41   5        0.16       -3.57      7.40 o 
   5  41   5        1.09        2.75     13.01 o 
   6  41   5        0.16       -1.27     10.49 o 
  -7  42   5        8.21        3.90     12.27 o 
  -6  42   5        5.80       12.25      8.17 o 
  -5  42   5        2.49        0.89      7.07 o 
  -4  42   5       26.45       19.49      7.51 o 
  -3  42   5        0.01        6.58      7.59 o 
  -2  42   5       16.91       32.87      6.87 o 
  -1  42   5        6.88        7.49      8.89 o 
   0  42   5       28.63       30.27      9.76 o 
   1  42   5        0.02       -4.52     10.88 o 
   2  42   5       14.31       15.27      8.27 o 
   3  42   5        1.42        2.71      9.66 o 
   4  42   5        6.30       23.57     10.03 o 
   5  42   5        6.03        1.32     12.14 o 
  -6  43   5        2.30        4.86      9.14 o 
  -5  43   5        5.52       10.75      9.64 o 
  -4  43   5        0.59       -2.42      7.94 o 
  -3  43   5       11.74       10.61      8.84 o 
  -2  43   5       59.44       83.99      8.36 o 
  -1  43   5        0.45        5.14      6.97 o 
   0  43   5       44.54       61.02      8.15 o 
   1  43   5        0.01       -3.58      9.17 o 
   2  43   5        0.00       -0.52     12.08 o 
   3  43   5       21.63       17.90     22.55 o 
   4  43   5        0.15        8.00     10.84 o 
   5  43   5        3.25        9.71     24.29 o 
  -6  44   5        5.56        5.45      9.65 o 
  -5  44   5        1.59       -1.40     10.14 o 
  -4  44   5       11.91       13.17      8.90 o 
  -3  44   5        0.62      -10.41     13.88 o 
  -2  44   5        2.21       15.60      7.54 o 
  -1  44   5       31.42       38.19     10.65 o 
   0  44   5        0.08        8.90      9.93 o 
   1  44   5        0.00       11.71     12.88 o 
   2  44   5        5.22      -12.21     15.18 o 
   3  44   5        3.06       -8.65     20.04 o 
   4  44   5        7.67       15.09     22.55 o 
  -5  45   5        8.98      -10.92      9.31 o 
  -4  45   5        3.11       12.31      9.41 o 
  -3  45   5        6.17       14.17      7.64 o 
  -2  45   5        5.99       13.84      8.54 o 
  -1  45   5       14.26       24.58     10.34 o 
   0  45   5        2.21       10.33     12.84 o 
   1  45   5        7.78       20.06     10.65 o 
   2  45   5        0.02       -3.20     11.85 o 
   3  45   5       10.29      -23.40     12.56 o 
   4  45   5        3.65       35.56     14.72 o 
  -5  46   5        0.11       -7.58     13.95 o 
  -4  46   5        3.01        8.53     23.85 o 
  -3  46   5        7.28        0.60     11.85 o 
  -2  46   5        9.33       11.74     10.34 o 
  -1  46   5       14.24       14.81     10.49 o 
   0  46   5        0.01        8.21      9.33 o 
   1  46   5        6.59      -12.55      9.07 o 
   2  46   5        0.01       -1.92     12.70 o 
   3  46   5        9.33       62.45     21.68 o 
  -4  47   5        0.48      -10.30     12.85 o 
  -3  47   5        0.10        3.20      9.93 o 
  -2  47   5        0.11       15.05     13.18 o 
  -1  47   5        0.38        6.59     13.20 o 
   0  47   5        7.79       25.01     12.50 o 
   1  47   5        4.63       23.67     18.21 o 
   2  47   5        3.21       13.35     14.68 o 
  -3  48   5        1.95       16.32     13.79 o 
  -2  48   5        0.93       24.74     12.34 o 
  -1  48   5       11.77        2.83     11.73 o 
   0  48   5        4.49       36.00     16.24 o 
   1  48   5        0.14       30.71     15.63 o 
  -1  49   5        5.45       -7.79     12.46 o 
   0  49   5        0.46       -3.47     23.42 o 
 -13   0   6        1.65        9.34     15.61 o 
 -12   0   6        3.06       -2.77     12.47 o 
 -11   0   6       18.62        6.17      7.29 o 
 -10   0   6        0.12        1.38      7.65 o 
  -9   0   6        0.05       17.68      4.42 o 
  -8   0   6        1.43        2.92      5.51 o 
  -7   0   6       93.48       88.32      6.87 o 
  -6   0   6       79.74      226.60      8.82 o 
  -5   0   6      102.72      131.85      5.46 o 
  -4   0   6      128.00      115.22      5.20 o 
  -3   0   6     3468.02     3824.38     42.26 o 
  -2   0   6     4998.73     5487.08     58.75 o 
  -1   0   6       52.71       25.27      8.67 o 
   0   0   6      361.49      576.06      9.37 o 
   1   0   6      960.61      771.27     10.50 o 
   2   0   6      386.53      372.50      5.23 o 
   4   0   6        8.17        1.90      2.69 o 
   5   0   6       31.11       28.14      3.69 o 
   6   0   6      367.54      356.80     10.29 o 
   7   0   6      109.66      100.89      8.39 o 
   8   0   6        3.43       22.55      9.81 o 
   9   0   6       30.69       38.52     14.80 o 
  10   0   6       13.70        6.94     17.35 o 
  11   0   6        1.43        4.34     19.95 o 
 -13   1   6        1.83       -7.28     10.55 o 
 -12   1   6        3.70        2.64     10.77 o 
 -11   1   6        0.75       -7.88      7.51 o 
 -10   1   6       53.73       47.53      4.67 o 
  -9   1   6        0.18       -5.76      2.88 o 
  -8   1   6       25.20       26.31      3.00 o 
  -7   1   6       12.21       13.04      1.58 o 
  -6   1   6       10.46        5.80      1.62 o 
  -5   1   6       12.01        2.39      2.10 o 
  -4   1   6        2.06       13.01      1.72 o 
  -3   1   6      503.69      539.79      7.25 o 
  -2   1   6       27.22       53.57      3.41 o 
  -1   1   6     1633.01     1588.13     16.15 o 
   0   1   6        0.03        3.72      2.03 o 
   1   1   6       12.57       26.25      2.19 o 
   2   1   6      119.82      100.75      1.96 o 
   3   1   6       25.09       14.66      2.12 o 
   4   1   6        0.81       -1.51      1.78 o 
   5   1   6       17.99       20.15      2.47 o 
   6   1   6      105.71      112.00      4.34 o 
   7   1   6       80.55       94.26      4.51 o 
   8   1   6      362.12      393.49     16.52 o 
   9   1   6       10.71        4.30      7.32 o 
  10   1   6      131.36      151.24     15.91 o 
  11   1   6       13.09       -1.09     14.07 o 
 -13   2   6        0.22      -16.78     10.39 o 
 -12   2   6        2.98        9.71      9.16 o 
 -11   2   6        1.61       -5.81      9.28 o 
 -10   2   6       96.00       78.99      7.38 o 
  -9   2   6       10.43       14.55      2.57 o 
  -8   2   6       33.27       31.20      2.51 o 
  -7   2   6        2.72        6.25      1.85 o 
  -6   2   6       64.04       58.24      3.29 o 
  -5   2   6       56.34       52.05      2.39 o 
  -4   2   6       76.80       73.88      2.38 o 
  -3   2   6      250.65      247.86      7.09 o 
  -2   2   6     1546.02     1524.25     15.80 o 
  -1   2   6        1.93       -1.70      2.36 o 
   0   2   6       17.15       34.08      4.77 o 
   1   2   6      353.24      350.57      5.07 o 
   2   2   6       14.97        6.16      1.33 o 
   3   2   6      144.68      159.43      3.75 o 
   4   2   6       31.34       32.38      2.23 o 
   5   2   6        0.62        3.03      2.38 o 
   6   2   6      165.81      147.02      4.87 o 
   7   2   6       12.12       10.48      3.37 o 
   8   2   6        3.13        6.99      6.68 o 
   9   2   6        6.06       -7.82      6.52 o 
  10   2   6       50.06       94.48     14.40 o 
  11   2   6        1.48      -26.98     13.49 o 
 -13   3   6        7.82       22.44     20.91 o 
 -12   3   6        0.01       -9.62      8.87 o 
 -11   3   6       18.44       19.13      5.00 o 
 -10   3   6        7.44       13.43      3.76 o 
  -9   3   6       22.83       14.10      2.97 o 
  -8   3   6      104.87      101.47      4.64 o 
  -7   3   6        0.00       -3.48      1.74 o 
  -6   3   6       34.43       41.30      3.23 o 
  -5   3   6     1295.24     1319.41     11.20 o 
  -4   3   6      359.77      354.00      4.62 o 
  -3   3   6      300.91      281.11      5.09 o 
  -2   3   6        4.25        2.83      5.04 o 
  -1   3   6       88.98       64.64      3.19 o 
   0   3   6     3193.32     3560.69     33.76 o 
   1   3   6      761.15      764.21      8.18 o 
   2   3   6       33.73       25.95      2.33 o 
   3   3   6       61.96       55.43      2.42 o 
   4   3   6       22.48       24.63      2.40 o 
   5   3   6      265.21      283.43      5.08 o 
   6   3   6      161.60      191.46      6.26 o 
   7   3   6      107.61      104.22      4.90 o 
   8   3   6      160.44      162.22      7.45 o 
   9   3   6        1.47      -12.47      7.98 o 
  10   3   6       21.59        8.51     21.68 o 
  11   3   6       37.60       45.97     15.33 o 
 -13   4   6        0.55        4.23     11.09 o 
 -12   4   6       16.54       32.02     11.15 o 
 -11   4   6        8.42        9.22      5.17 o 
 -10   4   6       11.79       10.70      4.02 o 
  -9   4   6       18.91       17.31      3.02 o 
  -8   4   6       27.63       21.98      2.48 o 
  -7   4   6       25.97       23.69      2.31 o 
  -6   4   6      465.65      435.94      6.83 o 
  -5   4   6       84.57       64.92      2.14 o 
  -4   4   6       51.85       71.39      2.53 o 
  -3   4   6       70.56       44.24      2.65 o 
  -2   4   6     1947.39     1981.72     21.37 o 
  -1   4   6      191.71      156.83      4.25 o 
   0   4   6      214.48      246.57     10.84 o 
   1   4   6      215.81      327.73      5.49 o 
   2   4   6       45.82       58.94      2.19 o 
   3   4   6        0.06        1.67      1.43 o 
   4   4   6      670.63      604.65      7.03 o 
   5   4   6       18.26       18.78      2.66 o 
   6   4   6      232.42      278.72      6.14 o 
   7   4   6       40.80       31.56      3.92 o 
   8   4   6       75.99       79.25      5.78 o 
   9   4   6        3.86       -3.95      6.98 o 
  10   4   6        0.00      -22.88     21.25 o 
 -13   5   6       14.04       14.63     12.85 o 
 -12   5   6        7.08        7.56     11.27 o 
 -11   5   6        3.74       -4.27      5.72 o 
 -10   5   6        5.44       11.79      3.63 o 
  -9   5   6       48.71       36.32      3.43 o 
  -8   5   6       38.32       41.78      2.66 o 
  -7   5   6      186.76      183.30      3.96 o 
  -6   5   6        3.95        7.20      2.26 o 
  -5   5   6       22.44       40.02      2.38 o 
  -4   5   6      110.71      148.71      3.11 o 
  -3   5   6      113.23      111.79      3.03 o 
  -2   5   6       98.68       81.75      3.65 o 
  -1   5   6        8.24       16.81      1.41 o 
   0   5   6      919.91      781.49     10.14 o 
   1   5   6      333.78      283.10      5.70 o 
   2   5   6        0.20       -0.22      1.51 o 
   3   5   6      753.06      698.05      6.37 o 
   4   5   6      110.45       92.23      2.99 o 
   5   5   6       72.96       87.69      3.63 o 
   6   5   6      251.17      243.87      5.98 o 
   7   5   6        0.02       -4.11      3.93 o 
   8   5   6        0.05       -4.23      4.66 o 
   9   5   6        0.20       -8.56      7.43 o 
  10   5   6        8.49        6.94     12.88 o 
 -12   6   6       25.07       23.06     10.62 o 
 -11   6   6       48.68       49.37      6.21 o 
 -10   6   6       79.15       85.84      5.15 o 
  -9   6   6        0.13       -1.55      3.52 o 
  -8   6   6      223.40      245.93      4.86 o 
  -7   6   6      424.85      371.38      5.30 o 
  -6   6   6      163.47      193.99      4.78 o 
  -5   6   6      321.91      323.06      5.23 o 
  -4   6   6       21.14       24.08      1.67 o 
  -3   6   6        7.57       35.56      7.81 o 
  -2   6   6      497.90      574.56      6.50 o 
  -1   6   6      228.94      205.31      3.64 o 
   0   6   6     3082.13     2837.44     26.44 o 
   1   6   6      652.26      582.60      8.07 o 
   2   6   6      520.54      503.68      5.49 o 
   3   6   6     1690.24     1676.26     11.56 o 
   4   6   6       21.81       22.63      1.90 o 
   5   6   6      315.11      287.71      4.87 o 
   6   6   6       74.61       87.25      4.16 o 
   7   6   6       26.37       29.05      4.05 o 
   8   6   6        0.99       -6.07      4.64 o 
   9   6   6       15.20        6.76      6.29 o 
  10   6   6        1.13        3.88     18.65 o 
 -12   7   6       10.29       17.39     12.52 o 
 -11   7   6       12.73       13.26      7.43 o 
 -10   7   6        5.28       13.26      4.98 o 
  -9   7   6       84.30       73.84      3.70 o 
  -8   7   6      161.87      149.41      4.97 o 
  -7   7   6       53.42       67.33      2.77 o 
  -6   7   6       21.31       19.45      2.36 o 
  -5   7   6      457.22      440.21      6.30 o 
  -4   7   6       17.66       13.26      1.54 o 
  -3   7   6       15.40        6.66      1.55 o 
  -2   7   6      126.31      188.99      3.61 o 
  -1   7   6        1.15        4.88      1.30 o 
   0   7   6      579.22      526.87      6.92 o 
   1   7   6      618.49      531.53      7.63 o 
   2   7   6       10.60        8.85      1.12 o 
   3   7   6      590.92      618.14      5.74 o 
   4   7   6      308.43      338.16      4.69 o 
   5   7   6       85.17       62.58      2.97 o 
   6   7   6       12.72       10.25      3.49 o 
   7   7   6      115.29      142.40      5.62 o 
   8   7   6        0.18       -3.08      4.70 o 
   9   7   6       14.84       13.02      6.71 o 
  10   7   6        3.21      -17.10      9.17 o 
 -12   8   6        0.19        5.01     13.07 o 
 -11   8   6        0.59       -0.30      7.85 o 
 -10   8   6        6.67        2.25      4.49 o 
  -9   8   6        3.44        6.02      2.91 o 
  -8   8   6        0.16        5.79      2.32 o 
  -7   8   6      184.13      217.78      4.95 o 
  -6   8   6       62.60       61.31      3.05 o 
  -5   8   6      307.49      291.38      4.94 o 
  -4   8   6      243.17      277.40      4.13 o 
  -3   8   6        2.11        3.35      1.47 o 
  -2   8   6       36.25       46.59      2.43 o 
  -1   8   6      934.62      865.91      8.63 o 
   0   8   6     1050.31      835.50      9.76 o 
   1   8   6       59.37       89.61      3.32 o 
   2   8   6      170.59      173.57      4.77 o 
   3   8   6       35.63       53.57      2.07 o 
   4   8   6      607.27      609.50      6.45 o 
   5   8   6        2.39        0.10      2.33 o 
   6   8   6      123.81      113.51      4.07 o 
   7   8   6       32.21       36.01      4.03 o 
   8   8   6       18.61       15.08      4.92 o 
   9   8   6        1.89        0.14      6.10 o 
  10   8   6        1.75        1.13      8.00 o 
 -12   9   6        3.58        6.70      8.27 o 
 -11   9   6        0.01        8.00      5.77 o 
 -10   9   6       10.21       10.32      6.20 o 
  -9   9   6        0.00       10.64      3.07 o 
  -8   9   6      110.15      132.93      4.40 o 
  -7   9   6      135.88      120.97      4.26 o 
  -6   9   6      215.63      247.46      4.78 o 
  -5   9   6      308.24      330.25      5.48 o 
  -4   9   6        2.51        2.55      1.30 o 
  -3   9   6      110.21      128.39      3.16 o 
  -2   9   6     1143.95     1226.48     11.31 o 
  -1   9   6      279.19      243.87      4.13 o 
   0   9   6     5490.21     5163.82     44.68 o 
   1   9   6      186.11      150.72      2.95 o 
   2   9   6      652.99      562.52      7.31 o 
   3   9   6      509.81      530.08      5.24 o 
   4   9   6       14.20       21.00      2.23 o 
   5   9   6       68.76       53.39      3.03 o 
   6   9   6        2.70        8.14      2.86 o 
   7   9   6        1.93       -4.23      3.70 o 
   8   9   6       58.37       65.11      6.17 o 
   9   9   6        2.21        3.17      8.56 o 
  10   9   6        4.20        3.84      9.07 o 
 -12  10   6        0.89       -2.72      8.26 o 
 -11  10   6        3.83        1.79      5.87 o 
 -10  10   6       52.81       65.49      6.54 o 
  -9  10   6       68.54       84.92      4.19 o 
  -8  10   6       68.53       67.74      3.37 o 
  -7  10   6      129.39      125.81      4.46 o 
  -6  10   6        7.62        9.99      2.31 o 
  -5  10   6        5.87        9.54      1.95 o 
  -4  10   6        0.41        0.47      1.26 o 
  -3  10   6      598.47      559.76      7.49 o 
  -2  10   6       41.27       38.96      2.02 o 
  -1  10   6        1.80        1.88      1.16 o 
   0  10   6     1707.32     1642.94     16.55 o 
   1  10   6      254.90      204.21      3.29 o 
   2  10   6      853.86      741.38      7.20 o 
   3  10   6        5.07        5.92      1.69 o 
   4  10   6       16.00       15.76      1.98 o 
   5  10   6      314.18      309.15      5.16 o 
   6  10   6       96.09       89.24      4.18 o 
   7  10   6       13.89        9.68      3.58 o 
   8  10   6      108.55       95.34      6.77 o 
   9  10   6       12.20       11.67      7.83 o 
  10  10   6        5.79      -11.79     11.33 o 
 -12  11   6        3.81        2.37      9.89 o 
 -11  11   6        0.84        2.59      5.61 o 
 -10  11   6       19.01       20.53      5.23 o 
  -9  11   6      141.47      142.62      6.42 o 
  -8  11   6      239.76      235.20      5.02 o 
  -7  11   6       33.47       37.38      2.96 o 
  -6  11   6       37.86       42.53      2.12 o 
  -5  11   6       60.92       64.55      3.14 o 
  -4  11   6       38.78       35.97      1.97 o 
  -3  11   6       80.39       65.81      2.73 o 
  -2  11   6       12.97       12.42      1.86 o 
  -1  11   6       10.69        9.91      1.61 o 
   0  11   6      664.28      660.01      6.02 o 
   1  11   6       85.24      104.88      3.21 o 
   2  11   6        6.80       12.48      1.47 o 
   3  11   6      140.58      156.15      3.35 o 
   4  11   6        8.83        2.80      3.11 o 
   5  11   6       34.87       20.44      2.87 o 
   6  11   6       22.26       32.04      3.45 o 
   7  11   6        0.21       -4.07      3.38 o 
   8  11   6        2.81        5.62      5.61 o 
   9  11   6        0.03       -8.70      7.43 o 
  10  11   6        0.49       13.49      9.41 o 
 -12  12   6        1.04        0.25     17.73 o 
 -11  12   6        9.36       -2.77      5.80 o 
 -10  12   6        0.00        3.24      4.11 o 
  -9  12   6       17.27       26.16      3.81 o 
  -8  12   6       28.70       34.34      2.81 o 
  -7  12   6        0.12       -1.39      2.06 o 
  -6  12   6      246.32      274.72      5.37 o 
  -5  12   6      706.34      640.18      8.23 o 
  -4  12   6       18.85       27.88      1.80 o 
  -3  12   6      444.71      438.66      4.96 o 
  -2  12   6      706.95      621.26      6.33 o 
  -1  12   6      450.36      430.33      4.93 o 
   0  12   6        0.29       38.94      6.50 o 
   1  12   6      662.94      595.02      6.95 o 
   2  12   6        8.59       11.66      1.23 o 
   3  12   6       87.19      144.08      2.97 o 
   4  12   6      123.20      125.56      3.82 o 
   5  12   6        1.84        1.91      2.84 o 
   6  12   6       90.80      101.00      4.35 o 
   7  12   6       22.19       15.71      4.04 o 
   8  12   6        2.22       -6.08      4.42 o 
   9  12   6        0.30       -1.69      6.74 o 
  10  12   6        0.04       16.86      9.53 o 
 -12  13   6       25.66       19.45      8.64 o 
 -11  13   6        3.90        3.66      6.05 o 
 -10  13   6       39.46       42.27      5.35 o 
  -9  13   6       39.75       30.62      3.65 o 
  -8  13   6       64.23       74.00      3.84 o 
  -7  13   6        2.46        1.06      2.07 o 
  -6  13   6        9.69        9.32      1.68 o 
  -5  13   6        0.64        4.99      1.99 o 
  -4  13   6      280.60      235.54      3.60 o 
  -3  13   6       62.07       56.10      2.32 o 
  -2  13   6       95.75       75.77      2.38 o 
  -1  13   6     1401.91     1230.17      9.79 o 
   0  13   6      187.51      187.53      3.20 o 
   1  13   6       44.68       64.32      2.63 o 
   2  13   6      393.62      374.80      4.34 o 
   3  13   6       59.27       66.92      2.73 o 
   4  13   6      170.05      142.75      3.67 o 
   5  13   6      133.98      135.97      5.24 o 
   6  13   6      114.02       99.42      4.49 o 
   7  13   6       21.66        9.65      3.50 o 
   8  13   6        0.00       -2.16      5.76 o 
   9  13   6        9.71       24.01      7.31 o 
  10  13   6        1.59        1.36     10.94 o 
 -12  14   6        1.40        1.18      9.68 o 
 -11  14   6        0.01       -2.62      6.02 o 
 -10  14   6       14.34        8.29      5.94 o 
  -9  14   6       12.95        6.27      3.48 o 
  -8  14   6       41.68       59.80      3.75 o 
  -7  14   6      109.82      111.38      3.77 o 
  -6  14   6      103.38      102.72      3.34 o 
  -5  14   6       10.01        6.48      2.08 o 
  -4  14   6        5.28        7.20      1.53 o 
  -3  14   6       67.89       65.72      2.45 o 
  -2  14   6      361.08      396.56      5.31 o 
  -1  14   6       59.70       54.05      2.29 o 
   0  14   6      267.12      241.43      3.13 o 
   1  14   6        5.42        3.47      1.54 o 
   2  14   6       57.65       54.15      2.23 o 
   3  14   6        3.24        3.33      1.74 o 
   4  14   6       38.20       50.67      2.62 o 
   5  14   6       32.02       41.24      3.10 o 
   6  14   6      100.50       96.92      4.51 o 
   7  14   6       30.12       38.55      4.93 o 
   8  14   6       37.81       40.13      8.45 o 
   9  14   6       21.01       28.71      7.87 o 
  10  14   6        0.20       -0.44     11.43 o 
 -12  15   6        0.15        0.03      9.88 o 
 -11  15   6        0.05        7.59      7.02 o 
 -10  15   6       25.56       24.15      5.17 o 
  -9  15   6        3.60       14.59      3.67 o 
  -8  15   6      163.94      210.08      5.82 o 
  -7  15   6       19.40       28.36      2.52 o 
  -6  15   6      348.79      315.46      5.19 o 
  -5  15   6       30.26       19.06      1.55 o 
  -4  15   6      185.18      198.19      3.99 o 
  -3  15   6       27.84       16.27      1.65 o 
  -2  15   6      441.51      487.50      6.23 o 
  -1  15   6      172.98      142.14      2.87 o 
   0  15   6      157.30      189.01      4.21 o 
   1  15   6       13.58        9.48      1.28 o 
   2  15   6      114.38      120.30      3.31 o 
   3  15   6       27.07      120.00      5.11 o 
   4  15   6       83.41       85.01      2.57 o 
   5  15   6       20.97       14.82      2.87 o 
   6  15   6       45.74       62.65      4.96 o 
   7  15   6       95.58      105.53      6.02 o 
   8  15   6       60.58       50.66      7.57 o 
   9  15   6        0.13        6.51      7.18 o 
  10  15   6        0.73        2.87     11.34 o 
 -12  16   6        5.09        5.77      8.35 o 
 -11  16   6        3.32       -3.01      6.12 o 
 -10  16   6        3.00        0.19      5.19 o 
  -9  16   6        0.25        1.84      3.60 o 
  -8  16   6       78.50       85.28      4.29 o 
  -7  16   6       36.69       41.20      3.42 o 
  -6  16   6        7.93       12.50      2.16 o 
  -5  16   6        6.65        8.21      1.36 o 
  -4  16   6       35.56       27.98      2.11 o 
  -3  16   6      109.35       85.52      3.18 o 
  -2  16   6        8.66        6.07      1.74 o 
  -1  16   6      482.72      447.61      5.71 o 
   0  16   6     1663.21     1610.17     13.79 o 
   1  16   6      656.74      642.72      6.07 o 
   2  16   6      620.04      489.28      5.65 o 
   3  16   6      317.53      302.40      5.12 o 
   4  16   6       95.83      102.66      3.53 o 
   5  16   6        0.48        3.76      2.97 o 
   6  16   6       16.69       13.39      3.79 o 
   7  16   6        0.40        3.40      4.36 o 
   8  16   6        0.02        9.74      6.16 o 
   9  16   6        5.07        2.23      7.29 o 
  10  16   6        1.10        1.06     35.13 o 
 -12  17   6        0.42        1.33     13.27 o 
 -11  17   6        4.97        8.39     10.52 o 
 -10  17   6       13.21       20.41      6.01 o 
  -9  17   6       32.00       32.05      4.55 o 
  -8  17   6        7.46        2.04      3.27 o 
  -7  17   6       64.52       45.12      3.01 o 
  -6  17   6      208.46      199.96      4.50 o 
  -5  17   6        5.80        3.52      1.49 o 
  -4  17   6      275.38      264.63      3.48 o 
  -3  17   6      234.86      192.29      3.81 o 
  -2  17   6       14.91       23.86      2.17 o 
  -1  17   6       60.26       32.28      1.91 o 
   0  17   6        0.09        9.07      1.34 o 
   1  17   6       14.53       21.78      1.86 o 
   2  17   6       16.80       24.96      1.87 o 
   3  17   6       49.10       62.31      2.92 o 
   4  17   6       45.16       42.79      2.52 o 
   5  17   6      203.48      257.96      6.07 o 
   6  17   6        0.02        3.70      3.54 o 
   7  17   6       18.15       41.50      5.51 o 
   8  17   6        7.81       22.90      8.47 o 
   9  17   6        1.06       -3.44     15.54 o 
  10  17   6        2.09       17.34     11.35 o 
 -12  18   6        0.67      -14.11      8.49 o 
 -11  18   6        0.23        1.90      7.74 o 
 -10  18   6        1.29       -0.31      5.61 o 
  -9  18   6        9.37        7.18      4.77 o 
  -8  18   6       13.52       13.69      3.44 o 
  -7  18   6       33.25       21.68      2.75 o 
  -6  18   6       17.98       46.32      2.73 o 
  -5  18   6       13.80        9.27      1.70 o 
  -4  18   6      294.18      319.25      4.09 o 
  -3  18   6       60.88       91.66      3.29 o 
  -2  18   6      327.74      261.09      4.79 o 
  -1  18   6       86.40       79.10      3.30 o 
   0  18   6        0.17       10.56      1.51 o 
   1  18   6        2.47       -0.59      1.77 o 
   2  18   6      136.90      146.39      3.25 o 
   3  18   6        2.57        3.60      1.98 o 
   4  18   6       10.55        6.51      2.36 o 
   5  18   6        7.95       12.31      2.62 o 
   6  18   6       86.62      113.14      5.50 o 
   7  18   6      105.07      120.07      6.55 o 
   8  18   6        2.22       11.79      6.61 o 
   9  18   6        6.98       16.09     14.81 o 
  10  18   6        0.42        3.63      9.87 o 
 -12  19   6        4.35       11.11     17.58 o 
 -11  19   6        1.61        5.05      7.71 o 
 -10  19   6        0.09      -11.09      5.54 o 
  -9  19   6        0.10       -6.39      4.42 o 
  -8  19   6       16.29       14.72      3.50 o 
  -7  19   6        1.40       -1.87      2.49 o 
  -6  19   6        3.63        1.55      2.34 o 
  -5  19   6        0.20       -3.20      1.60 o 
  -4  19   6       15.11       14.01      1.61 o 
  -3  19   6      628.67      694.09      6.65 o 
  -2  19   6      311.23      305.98      4.10 o 
  -1  19   6       28.87       22.39      1.41 o 
   0  19   6       38.77       39.52      2.22 o 
   1  19   6        0.88       -0.05      1.69 o 
   2  19   6        8.97       14.23      1.76 o 
   3  19   6       98.97      117.84      3.69 o 
   4  19   6      161.91      170.57      4.44 o 
   5  19   6      106.27      112.69      4.25 o 
   6  19   6       10.26       25.81      3.06 o 
   7  19   6        1.75        4.33      5.43 o 
   8  19   6       13.55       10.83      8.02 o 
   9  19   6       10.62       10.38      8.27 o 
  10  19   6        4.65       -9.94     11.83 o 
 -11  20   6        5.51       17.35     12.27 o 
 -10  20   6        0.45       -6.30      5.76 o 
  -9  20   6       11.43       -2.22      5.89 o 
  -8  20   6        0.07        1.92      3.28 o 
  -7  20   6        5.25        6.07      2.69 o 
  -6  20   6       52.60       66.56      3.15 o 
  -5  20   6        1.88       -0.80      1.69 o 
  -4  20   6      185.80      150.08      3.48 o 
  -3  20   6     1394.53     1347.16     10.80 o 
  -2  20   6       87.61       97.84      3.01 o 
  -1  20   6       62.22       52.13      2.23 o 
   0  20   6       71.67       76.00      3.01 o 
   1  20   6       40.77       55.32      2.59 o 
   2  20   6      186.54      218.62      3.86 o 
   3  20   6      102.12      129.09      3.96 o 
   4  20   6        1.26       -0.74      2.20 o 
   5  20   6        0.25        0.62      3.08 o 
   6  20   6       76.92       70.81      4.17 o 
   7  20   6        0.45        1.93      5.13 o 
   8  20   6       41.19       39.05      7.30 o 
   9  20   6        7.64       20.78     10.49 o 
 -11  21   6       25.69       39.31     13.35 o 
 -10  21   6        3.03        3.01      6.67 o 
  -9  21   6        0.89        4.68      5.30 o 
  -8  21   6       54.07       51.09      3.95 o 
  -7  21   6        0.08        4.08      3.02 o 
  -6  21   6       96.90       96.07      3.74 o 
  -5  21   6        0.03       -0.60      1.89 o 
  -4  21   6       67.84      103.90      3.18 o 
  -3  21   6       21.86       27.80      2.26 o 
  -2  21   6       14.48       13.37      2.04 o 
  -1  21   6       69.11       71.04      2.92 o 
   0  21   6     1243.71     1194.47     10.33 o 
   1  21   6       98.64       68.57      2.95 o 
   2  21   6        0.02       -1.41      2.05 o 
   3  21   6      114.25      124.67      3.98 o 
   4  21   6       20.40       16.29      2.59 o 
   5  21   6       26.54       33.10      3.04 o 
   6  21   6        2.27        8.05      3.39 o 
   7  21   6       13.85       29.56      4.57 o 
   8  21   6        2.18        3.75      6.51 o 
   9  21   6        9.56       22.94     10.75 o 
 -11  22   6       13.47       14.98     21.25 o 
 -10  22   6       62.69       39.98      8.48 o 
  -9  22   6       26.78       41.71      5.39 o 
  -8  22   6      136.86      171.30      6.09 o 
  -7  22   6       86.16      101.34      4.79 o 
  -6  22   6        0.02        2.69      2.05 o 
  -5  22   6      142.16      143.16      3.68 o 
  -4  22   6       24.23       21.73      2.09 o 
  -3  22   6      138.87      162.69      3.70 o 
  -2  22   6      355.95      331.74      4.64 o 
  -1  22   6      371.98      338.46      5.11 o 
   0  22   6      239.97      332.92      4.98 o 
   1  22   6       63.17       64.81      2.88 o 
   2  22   6      116.61      113.41      3.99 o 
   3  22   6       10.76       18.21      2.64 o 
   4  22   6       13.39        8.83      2.80 o 
   5  22   6        0.20       -4.94      2.87 o 
   6  22   6        7.18        7.83      3.69 o 
   7  22   6      143.36      145.93      6.42 o 
   8  22   6        2.06        0.90      6.44 o 
   9  22   6        2.66       -8.18     14.43 o 
 -11  23   6        1.21        0.00     16.48 o 
 -10  23   6        2.56       -8.97      7.93 o 
  -9  23   6        8.11        5.17      6.26 o 
  -8  23   6        0.28        4.59      4.53 o 
  -7  23   6      306.38      351.61      7.02 o 
  -6  23   6      197.97      211.52      4.49 o 
  -5  23   6       25.76       16.47      2.19 o 
  -4  23   6        0.00        2.26      2.13 o 
  -3  23   6      141.96      129.39      3.51 o 
  -2  23   6       46.34       65.37      2.53 o 
  -1  23   6      111.79       99.23      3.54 o 
   0  23   6       13.84       32.03      2.46 o 
   1  23   6        7.14        5.59      2.20 o 
   2  23   6      134.40      135.02      4.58 o 
   3  23   6       32.82       24.60      2.70 o 
   4  23   6       57.81       73.69      3.74 o 
   5  23   6       10.21        9.19      3.14 o 
   6  23   6       37.94       24.91      3.16 o 
   7  23   6        7.42        1.26      5.95 o 
   8  23   6        1.26        2.42      4.63 o 
   9  23   6        2.91       -7.15     13.88 o 
 -11  24   6        3.58      -11.28     12.88 o 
 -10  24   6        0.33       -9.54      9.56 o 
  -9  24   6      102.48      110.99      8.67 o 
  -8  24   6       34.46       51.44      4.99 o 
  -7  24   6      141.54      147.15      5.09 o 
  -6  24   6      104.12      125.32      4.26 o 
  -5  24   6        0.68        5.14      2.19 o 
  -4  24   6      105.31      134.11      4.15 o 
  -3  24   6      161.25      157.41      4.04 o 
  -2  24   6      163.89      139.43      3.34 o 
  -1  24   6       11.64       34.74      2.74 o 
   0  24   6      429.75      445.90      6.13 o 
   1  24   6      106.83      150.20      4.32 o 
   2  24   6      561.43      591.89      8.09 o 
   3  24   6        1.44        5.88      2.67 o 
   4  24   6        8.93       17.26      3.10 o 
   5  24   6       12.12       16.44      4.12 o 
   6  24   6        5.83        9.02      4.25 o 
   7  24   6        0.02       -4.35      5.33 o 
   8  24   6        0.51        0.17     12.25 o 
   9  24   6        0.39       13.24     11.15 o 
 -11  25   6        1.67        2.87     11.85 o 
 -10  25   6        3.03       -9.09      9.91 o 
  -9  25   6        2.93        4.81      6.38 o 
  -8  25   6        5.06        2.15      4.75 o 
  -7  25   6       67.61       90.89      4.41 o 
  -6  25   6       35.35       17.47      2.91 o 
  -5  25   6       92.98      129.51      3.94 o 
  -4  25   6       13.70       22.02      2.51 o 
  -3  25   6      249.03      238.68      4.56 o 
  -2  25   6       30.82       21.54      2.02 o 
  -1  25   6      143.43      137.93      4.41 o 
   0  25   6      805.14      866.69      9.20 o 
   1  25   6      204.99      174.24      4.73 o 
   2  25   6      488.38      489.41      7.93 o 
   3  25   6      355.97      323.30      7.18 o 
   4  25   6       87.61       99.43      4.47 o 
   5  25   6       48.04       45.85      4.22 o 
   6  25   6        4.14        2.67      4.11 o 
   7  25   6        8.40       12.66      5.37 o 
   8  25   6        0.21        2.47      9.11 o 
   9  25   6        7.12       23.18     21.68 o 
 -11  26   6       25.93       13.47     14.40 o 
 -10  26   6        4.42        2.51     10.07 o 
  -9  26   6       35.13       23.96      7.08 o 
  -8  26   6      173.47      167.79      7.13 o 
  -7  26   6       60.94       42.50      4.40 o 
  -6  26   6       21.73       18.43      3.00 o 
  -5  26   6       49.76       54.19      3.09 o 
  -4  26   6        1.23       -2.50      2.26 o 
  -3  26   6       34.57       30.74      2.58 o 
  -2  26   6        0.02       -0.75      1.89 o 
  -1  26   6      102.33       74.42      3.52 o 
   0  26   6       45.10       47.54      3.06 o 
   1  26   6      110.53      124.19      4.94 o 
   2  26   6      154.21      127.68      4.81 o 
   3  26   6       27.94       37.52      3.78 o 
   4  26   6        6.30       10.08      3.61 o 
   5  26   6      112.71      107.17      6.21 o 
   6  26   6        3.37        1.46      4.37 o 
   7  26   6        2.93        3.56      3.62 o 
   8  26   6        5.53       -2.84      8.54 o 
   9  26   6        3.53        2.66     13.71 o 
 -10  27   6        0.07       -6.69     10.03 o 
  -9  27   6       12.46       29.10      7.89 o 
  -8  27   6       34.65       24.25      5.23 o 
  -7  27   6       51.37       62.77      6.03 o 
  -6  27   6        7.86        6.77      3.09 o 
  -5  27   6      265.95      222.91      5.09 o 
  -4  27   6        1.91       -1.65      1.86 o 
  -3  27   6       37.65       48.71      2.78 o 
  -2  27   6      306.76      262.39      4.79 o 
  -1  27   6       67.08       83.12      3.77 o 
   0  27   6      185.83      201.49      5.56 o 
   1  27   6       23.04       23.55      3.28 o 
   2  27   6        6.99       10.47      3.00 o 
   3  27   6        8.61       11.38      3.60 o 
   4  27   6       40.89       46.91      3.82 o 
   5  27   6       28.16       50.25      5.47 o 
   6  27   6        0.48        2.12      4.71 o 
   7  27   6        1.24        0.90      6.86 o 
   8  27   6        1.16       -8.52     11.95 o 
 -10  28   6        2.15        8.01     10.70 o 
  -9  28   6        0.10        9.92      6.92 o 
  -8  28   6       21.29       22.06      5.71 o 
  -7  28   6       30.06       30.15      4.92 o 
  -6  28   6      112.16      110.83      4.75 o 
  -5  28   6        5.61        2.88      2.53 o 
  -4  28   6        2.21       -0.98      2.93 o 
  -3  28   6       88.24       98.11      3.80 o 
  -2  28   6      158.68      232.50      4.59 o 
  -1  28   6      283.32      276.48      6.64 o 
   0  28   6       86.27      115.06      4.89 o 
   1  28   6      119.10      110.59      4.49 o 
   2  28   6       26.90       14.23      3.55 o 
   3  28   6       78.09       81.57      4.61 o 
   4  28   6       12.69       15.27      3.48 o 
   5  28   6        8.72        5.08      4.28 o 
   6  28   6       26.50       24.91      6.09 o 
   7  28   6       34.17       38.78      6.80 o 
   8  28   6        7.73       34.51     13.09 o 
 -10  29   6        7.93        8.67     16.48 o 
  -9  29   6        0.48        6.81      9.03 o 
  -8  29   6        6.37       -4.70      5.41 o 
  -7  29   6       46.71       51.62      5.20 o 
  -6  29   6       12.50        9.67      3.64 o 
  -5  29   6      100.84      105.91      4.40 o 
  -4  29   6        6.11        6.77      2.90 o 
  -3  29   6        0.48        2.54      2.37 o 
  -2  29   6       65.21       58.86      3.15 o 
  -1  29   6       14.41       14.69      3.24 o 
   0  29   6        4.78        4.62      2.89 o 
   1  29   6       97.65       89.29      4.20 o 
   2  29   6      317.67      313.06      9.30 o 
   3  29   6        0.09        4.29      3.76 o 
   4  29   6      139.02      125.23      5.73 o 
   5  29   6      104.14       89.08      5.77 o 
   6  29   6       10.97        7.69      5.16 o 
   7  29   6       10.34       22.77     12.42 o 
   8  29   6        3.43        2.99     12.22 o 
 -10  30   6        2.67       -9.73     10.26 o 
  -9  30   6        0.94        5.73      7.80 o 
  -8  30   6       13.85        6.20      6.50 o 
  -7  30   6       62.87       59.96      5.50 o 
  -6  30   6        1.51       -1.80      4.31 o 
  -5  30   6        1.65        0.94      3.56 o 
  -4  30   6       18.70       15.32      3.31 o 
  -3  30   6       49.94       40.66      3.56 o 
  -2  30   6      122.84      123.27      3.90 o 
  -1  30   6        0.38       -1.64      2.68 o 
   0  30   6       18.09       21.55      3.39 o 
   1  30   6        2.15        0.85      3.02 o 
   2  30   6       16.26       12.90      3.64 o 
   3  30   6       23.51       24.75      4.12 o 
   4  30   6        0.93       -3.62      4.22 o 
   5  30   6       33.21       40.36      5.43 o 
   6  30   6       16.68       17.35      5.78 o 
   7  30   6        4.20        8.26     19.11 o 
   8  30   6        0.10       -3.07     11.95 o 
 -10  31   6        0.05        1.06     10.49 o 
  -9  31   6       11.78        4.78      8.61 o 
  -8  31   6       41.99       36.97      7.15 o 
  -7  31   6        1.23        6.82      5.01 o 
  -6  31   6        0.27       -0.53      3.77 o 
  -5  31   6       38.76       35.32      3.77 o 
  -4  31   6        2.19       -5.19      3.45 o 
  -3  31   6       38.95       41.72      3.20 o 
  -2  31   6       53.63       56.42      3.37 o 
  -1  31   6       10.98       10.37      3.19 o 
   0  31   6        9.96       13.85      4.67 o 
   1  31   6        5.31        4.42      3.26 o 
   2  31   6        3.99        3.57      3.89 o 
   3  31   6       22.89       28.46      5.36 o 
   4  31   6        1.28       -0.28      4.87 o 
   5  31   6       11.29        2.35      4.40 o 
   6  31   6        2.20        7.84      6.16 o 
   7  31   6        7.51        0.00     11.04 o 
   8  31   6       20.85       15.14     17.08 o 
  -9  32   6        0.06       -5.40     29.06 o 
  -8  32   6        2.62        1.79      6.50 o 
  -7  32   6        0.06        4.88      5.68 o 
  -6  32   6        1.60       -4.68      4.09 o 
  -5  32   6       22.52       10.68      3.83 o 
  -4  32   6       20.62       20.90      3.68 o 
  -3  32   6       94.20       84.98      3.90 o 
  -2  32   6        9.22        9.83      2.93 o 
  -1  32   6       71.72       72.52      4.04 o 
   0  32   6       68.92       60.70      4.27 o 
   1  32   6        9.58       11.67      3.68 o 
   2  32   6        0.35        4.17      4.59 o 
   3  32   6        0.35       -2.11      4.09 o 
   4  32   6        0.60       -2.77      5.58 o 
   5  32   6        4.78        5.31      5.62 o 
   6  32   6        2.83       -2.48      7.49 o 
   7  32   6       22.62       33.20     12.22 o 
  -9  33   6        0.55        4.94      9.94 o 
  -8  33   6       12.72        2.06      7.03 o 
  -7  33   6        2.83        2.63      5.49 o 
  -6  33   6        3.29       -5.92      5.08 o 
  -5  33   6       13.28       14.39      3.94 o 
  -4  33   6       32.20       28.91      4.98 o 
  -3  33   6       12.52       15.63      3.28 o 
  -2  33   6        0.73       -2.46      3.25 o 
  -1  33   6        0.29        2.04      3.42 o 
   0  33   6       33.87       36.46      4.28 o 
   1  33   6       17.59       19.52      4.42 o 
   2  33   6       10.93       10.17      4.84 o 
   3  33   6        1.19        4.07      4.90 o 
   4  33   6       11.34        9.18      5.05 o 
   5  33   6        6.08        8.43      6.66 o 
   6  33   6        0.18       -5.69      7.64 o 
   7  33   6        0.20       -8.29     10.84 o 
  -9  34   6        1.31       -0.63     11.23 o 
  -8  34   6        0.50       -5.03      9.05 o 
  -7  34   6        0.20       -2.95      5.70 o 
  -6  34   6       20.05       23.44      4.60 o 
  -5  34   6        0.05       -4.53      4.49 o 
  -4  34   6        1.54        6.41      3.92 o 
  -3  34   6        4.82       10.55      4.32 o 
  -2  34   6       11.52       10.11      3.15 o 
  -1  34   6        3.28       12.05      3.55 o 
   0  34   6        4.25       10.33      4.66 o 
   1  34   6        7.23       10.10      4.64 o 
   2  34   6       14.77        5.97      5.67 o 
   3  34   6        0.38        4.77      6.34 o 
   4  34   6        3.66        4.88     10.20 o 
   5  34   6       12.67       10.50      5.97 o 
   6  34   6        9.14       -1.52      9.76 o 
   7  34   6        9.83       16.68     11.85 o 
  -9  35   6        0.24        3.42      9.76 o 
  -8  35   6        0.32        7.28     10.11 o 
  -7  35   6        2.62        7.81      6.93 o 
  -6  35   6        0.08       -3.21      5.49 o 
  -5  35   6        2.22        7.46      4.88 o 
  -4  35   6        0.24       -0.46      5.49 o 
  -3  35   6        8.72       14.27      4.50 o 
  -2  35   6        1.55       10.11      4.91 o 
  -1  35   6       18.56       17.18      5.04 o 
   0  35   6       33.88       47.84      5.09 o 
   1  35   6        1.23        2.68      4.96 o 
   2  35   6        2.30       -3.37      4.93 o 
   3  35   6       21.77       26.81      5.44 o 
   4  35   6        0.51        2.86      7.74 o 
   5  35   6        6.71       -4.26      7.11 o 
   6  35   6        0.12       -5.07      9.19 o 
   7  35   6       10.96       12.19     12.08 o 
  -8  36   6        0.05       -8.11      9.74 o 
  -7  36   6        0.52        3.47     12.77 o 
  -6  36   6        8.94       12.43      4.99 o 
  -5  36   6       19.48       12.95      5.35 o 
  -4  36   6       24.86       18.86      4.31 o 
  -3  36   6       22.13       12.12      4.22 o 
  -2  36   6        6.05        1.24      4.50 o 
  -1  36   6       20.57       16.55      4.53 o 
   0  36   6       40.55       39.27      5.42 o 
   1  36   6        0.41       -2.22      5.55 o 
   2  36   6        3.40        6.29      6.81 o 
   3  36   6        0.14        4.69      6.24 o 
   4  36   6        2.07       -5.55      6.19 o 
   5  36   6        1.22       12.93      7.62 o 
   6  36   6        1.10       -4.13     11.33 o 
  -8  37   6        1.04        3.78      9.75 o 
  -7  37   6        0.24      -14.65     11.04 o 
  -6  37   6        6.03        3.35      6.03 o 
  -5  37   6        1.94        1.44      5.48 o 
  -4  37   6        0.55        4.21      5.56 o 
  -3  37   6        6.44       -4.77      5.01 o 
  -2  37   6        2.98       -1.08      4.24 o 
  -1  37   6        0.76       -1.58      4.35 o 
   0  37   6        9.72       24.20      5.60 o 
   1  37   6        5.11        6.09      6.07 o 
   2  37   6        1.08        0.21      6.16 o 
   3  37   6        3.18       -7.71      6.21 o 
   4  37   6        0.80        1.97      6.92 o 
   5  37   6        9.01       14.21      7.83 o 
   6  37   6        0.29       -4.43     19.95 o 
  -8  38   6        1.37       -0.42     10.46 o 
  -7  38   6        1.45       -6.23     19.51 o 
  -6  38   6        0.45       -9.98      7.39 o 
  -5  38   6        5.42        7.97      5.29 o 
  -4  38   6        0.44       -7.70      4.84 o 
  -3  38   6        0.32       -2.45      4.83 o 
  -2  38   6        0.34        0.93      6.27 o 
  -1  38   6       18.70       25.98      5.72 o 
   0  38   6       23.77       41.98      6.59 o 
   1  38   6       23.25       20.06      8.84 o 
   2  38   6        6.39        4.68      5.95 o 
   3  38   6        5.83        3.06      6.67 o 
   4  38   6        7.47       11.42      6.98 o 
   5  38   6        0.03       -0.90      8.69 o 
   6  38   6        0.00        2.05      9.28 o 
  -7  39   6        3.15        7.37     11.04 o 
  -6  39   6       13.18        8.50     11.20 o 
  -5  39   6        0.00        8.77      5.44 o 
  -4  39   6        1.00       11.50      5.80 o 
  -3  39   6        0.74        9.48      6.46 o 
  -2  39   6        8.36       -2.28      6.99 o 
  -1  39   6       39.37       61.60      6.27 o 
   0  39   6        0.35       -5.19      5.81 o 
   1  39   6       22.02       16.08      7.33 o 
   2  39   6        0.05        0.54      7.82 o 
   3  39   6       11.33       -1.67      7.29 o 
   4  39   6        0.66        4.07     10.61 o 
   5  39   6        3.34        9.54     10.13 o 
  -7  40   6        0.09        8.29     10.36 o 
  -6  40   6        6.32        2.01     20.82 o 
  -5  40   6        2.94        3.86      6.38 o 
  -4  40   6        0.01       -0.63      5.03 o 
  -3  40   6        0.66        2.68      6.14 o 
  -2  40   6        0.20        4.26      5.27 o 
  -1  40   6        8.02       12.62      7.24 o 
   0  40   6        1.01        8.66      6.29 o 
   1  40   6        1.82        0.04     12.26 o 
   2  40   6        8.65       12.51      8.13 o 
   3  40   6        1.17        1.12      7.91 o 
   4  40   6        1.83       -5.65      9.36 o 
   5  40   6       33.43       42.94     16.48 o 
  -7  41   6        0.04        6.74     11.85 o 
  -6  41   6        5.23        9.47     10.54 o 
  -5  41   6        2.78        0.79      7.75 o 
  -4  41   6        0.69       -9.65      6.54 o 
  -3  41   6        1.84       -2.27      5.97 o 
  -2  41   6        1.07        6.36      6.60 o 
  -1  41   6        2.61        5.40      7.17 o 
   0  41   6        0.01       11.32     13.44 o 
   1  41   6        0.94        2.82      9.44 o 
   2  41   6        0.05       -1.00      9.62 o 
   3  41   6        5.64        3.72     10.72 o 
   4  41   6        0.00       -6.77     18.21 o 
   5  41   6        5.15        9.98     15.02 o 
  -6  42   6        0.24        1.52     10.14 o 
  -5  42   6        8.71       23.41     13.29 o 
  -4  42   6        2.14       -5.04      7.51 o 
  -3  42   6        7.43       -9.76      6.47 o 
  -2  42   6        0.09       11.41      8.25 o 
  -1  42   6        7.19       12.58      7.16 o 
   0  42   6        7.86       11.90      7.49 o 
   1  42   6        7.46        1.34     15.61 o 
   2  42   6        7.38       22.17     11.95 o 
   3  42   6       24.33       41.63     17.35 o 
   4  42   6        5.77       -1.59     10.99 o 
  -6  43   6        0.29        5.30      9.93 o 
  -5  43   6       10.64       24.43     11.82 o 
  -4  43   6        0.13      -12.40      8.39 o 
  -3  43   6        0.85        1.16      9.51 o 
  -2  43   6        0.06        8.77      8.11 o 
  -1  43   6        4.36       13.85      8.90 o 
   0  43   6        0.24       16.82     10.13 o 
   1  43   6        9.65        2.21      9.12 o 
   2  43   6       11.77        1.30     12.27 o 
   3  43   6        3.83      -24.29     14.74 o 
   4  43   6        3.81       10.36     10.65 o 
  -5  44   6        0.00        7.39     10.13 o 
  -4  44   6       12.84       25.42     10.32 o 
  -3  44   6       19.10       16.05     13.44 o 
  -2  44   6        2.81        0.73      9.47 o 
  -1  44   6        9.38       21.30     10.63 o 
   0  44   6        8.31       21.88      9.53 o 
   1  44   6       11.22       13.48     10.34 o 
   2  44   6        9.40       -4.34     17.35 o 
   3  44   6        5.88       -3.30     13.71 o 
  -4  45   6        0.57        3.87     10.34 o 
  -3  45   6        1.59       16.15     10.70 o 
  -2  45   6       11.46       10.96     12.56 o 
  -1  45   6       13.33       41.80     17.21 o 
   0  45   6        6.14       17.35     19.95 o 
   1  45   6       27.55       41.63     19.95 o 
   2  45   6       21.38       22.10     14.07 o 
  -4  46   6        0.23        7.81     13.49 o 
  -3  46   6        0.25      -14.80     17.80 o 
  -2  46   6        6.30       20.03     12.84 o 
  -1  46   6        0.02       19.80     13.53 o 
   0  46   6        0.84       12.98      8.72 o 
   1  46   6        1.07       29.06     14.72 o 
   2  46   6        0.30       10.08     12.39 o 
  -2  47   6        0.02        6.05     11.34 o 
  -1  47   6        3.49       21.68     21.68 o 
   0  47   6        0.68       45.97     21.68 o 
 -12   1   7        0.73        8.91      9.48 o 
 -11   1   7        0.82       -1.59     12.85 o 
 -10   1   7        9.40       -4.24      5.86 o 
  -9   1   7        1.52       -7.48      4.23 o 
  -8   1   7       43.19       46.94      4.40 o 
  -7   1   7        2.25        0.78      2.34 o 
  -6   1   7       46.82       56.25      2.66 o 
  -5   1   7      117.95      109.60      3.74 o 
  -4   1   7      335.71      314.09      4.76 o 
  -3   1   7      100.15      101.92      4.25 o 
  -2   1   7       55.34       75.02      3.61 o 
  -1   1   7       62.65       71.75      3.33 o 
   0   1   7      151.98      112.08      3.07 o 
   1   1   7        0.21        1.57      1.95 o 
   2   1   7       35.11       25.88      1.38 o 
   3   1   7       30.40       37.75      2.69 o 
   4   1   7      216.92      206.29      7.34 o 
   5   1   7       10.24       16.90      2.76 o 
   6   1   7      113.87      121.06      5.10 o 
   7   1   7       31.04       28.82      4.61 o 
   8   1   7       24.09       24.11      6.17 o 
   9   1   7        0.01       -4.19      8.50 o 
  10   1   7       35.55       42.07     14.11 o 
 -12   2   7        0.76       -1.36      9.24 o 
 -11   2   7       21.58        5.27      8.11 o 
 -10   2   7        7.55        4.32      5.92 o 
  -9   2   7        5.22       -0.35      4.39 o 
  -8   2   7        1.54       -4.42      3.95 o 
  -7   2   7        6.43        5.53      2.50 o 
  -6   2   7       10.17        4.54      2.12 o 
  -5   2   7      108.24       92.84      3.41 o 
  -4   2   7        0.02        4.01      1.53 o 
  -3   2   7        0.41        2.81      1.39 o 
  -2   2   7       63.93       77.80      3.21 o 
  -1   2   7        1.40        4.40      1.96 o 
   0   2   7      129.44      106.17      3.92 o 
   1   2   7       96.69      129.38      4.02 o 
   2   2   7        1.70        1.77      1.27 o 
   3   2   7       22.63       30.47      2.60 o 
   4   2   7       20.46       20.16      3.01 o 
   5   2   7        9.24       11.19      2.54 o 
   6   2   7       84.15       84.28      4.63 o 
   7   2   7        8.10        4.56      4.28 o 
   8   2   7      183.38      177.35     10.71 o 
   9   2   7        0.96       -5.46      8.42 o 
  10   2   7       53.90       46.82     14.68 o 
 -12   3   7        6.41       -8.11      9.51 o 
 -11   3   7        6.28       -7.56     12.21 o 
 -10   3   7       41.68       41.30      4.79 o 
  -9   3   7       10.39        2.48      4.29 o 
  -8   3   7       65.80       56.10      4.56 o 
  -7   3   7       58.70       67.47      4.16 o 
  -6   3   7        3.91        5.24      2.29 o 
  -5   3   7       27.97       24.24      2.05 o 
  -4   3   7        3.94        5.35      1.67 o 
  -3   3   7       66.51       55.62      2.07 o 
  -2   3   7      191.91      182.40      4.37 o 
  -1   3   7       33.14        6.93      2.29 o 
   0   3   7      249.16      273.23      4.70 o 
   1   3   7        1.15        0.13      1.67 o 
   2   3   7      150.20      131.05      3.69 o 
   3   3   7      137.99      106.30      3.88 o 
   4   3   7      239.46      301.33      6.37 o 
   5   3   7      509.08      526.29      7.22 o 
   6   3   7        0.23       -1.86      3.47 o 
   7   3   7       98.04       86.10      7.78 o 
   8   3   7        3.22        4.28      6.42 o 
   9   3   7       27.89       24.03      8.80 o 
  10   3   7        7.76       19.08     15.61 o 
 -12   4   7        1.97       -3.74     21.28 o 
 -11   4   7        0.00        6.44      8.64 o 
 -10   4   7       10.28       21.85      4.74 o 
  -9   4   7       38.73       30.43      5.12 o 
  -8   4   7       96.87       88.77      5.11 o 
  -7   4   7       10.42        9.90      2.98 o 
  -6   4   7      168.55      171.02      5.43 o 
  -5   4   7       33.94       25.72      1.96 o 
  -4   4   7      120.27      114.95      3.69 o 
  -3   4   7       20.12       24.98      1.75 o 
  -2   4   7       15.44       23.01      2.35 o 
  -1   4   7        1.29        3.44      1.06 o 
   0   4   7       56.74       61.28      2.70 o 
   1   4   7       10.61        8.34      2.23 o 
   2   4   7        0.02        0.28      1.58 o 
   3   4   7      118.35      109.20      2.83 o 
   4   4   7      107.96      127.91      3.04 o 
   5   4   7      144.83      139.03      4.25 o 
   6   4   7       11.25       21.87      3.75 o 
   7   4   7        5.19       -4.01      4.73 o 
   8   4   7       53.95       60.75     12.15 o 
   9   4   7      103.00      132.24     12.18 o 
  10   4   7        0.12        1.39     13.71 o 
 -12   5   7       43.38       48.51     10.59 o 
 -11   5   7       26.16       33.91      8.06 o 
 -10   5   7       13.16        9.68      4.00 o 
  -9   5   7        0.55        4.15      3.97 o 
  -8   5   7        0.65        5.38      3.99 o 
  -7   5   7        6.70        7.82      2.98 o 
  -6   5   7       10.08        6.85      2.82 o 
  -5   5   7      113.92      125.88      4.05 o 
  -4   5   7       14.44        4.92      1.93 o 
  -3   5   7       41.58       35.56      1.97 o 
  -2   5   7       69.18       48.65      2.25 o 
  -1   5   7      153.90      114.95      2.78 o 
   0   5   7      182.40      181.15      3.91 o 
   1   5   7       53.01       40.11      2.93 o 
   2   5   7       82.82       70.61      3.68 o 
   3   5   7       92.14       81.86      2.98 o 
   4   5   7      384.71      382.97      4.90 o 
   5   5   7        5.41        2.58      2.60 o 
   6   5   7      204.73      201.40      6.50 o 
   7   5   7        0.27       -4.35      4.76 o 
   8   5   7       26.33       32.04      8.84 o 
   9   5   7       19.02       11.58      7.71 o 
  10   5   7        0.31        9.10     12.09 o 
 -12   6   7       23.64        7.51      9.90 o 
 -11   6   7       28.33       19.71      5.90 o 
 -10   6   7       13.32       17.20      5.42 o 
  -9   6   7       68.81       66.78      3.58 o 
  -8   6   7       58.84       63.49      4.30 o 
  -7   6   7        4.93        2.60      2.63 o 
  -6   6   7        0.01        3.37      2.54 o 
  -5   6   7       25.08       21.92      2.05 o 
  -4   6   7       20.02       30.45      2.41 o 
  -3   6   7        3.50        1.13      1.68 o 
  -2   6   7       10.71        7.73      1.39 o 
  -1   6   7      184.02      172.64      3.44 o 
   0   6   7      389.53      437.12      6.15 o 
   1   6   7      247.03      265.36      5.13 o 
   2   6   7        7.65       23.69      2.42 o 
   3   6   7        3.13        2.82      1.84 o 
   4   6   7      212.24      209.52      3.37 o 
   5   6   7       18.07       15.89      2.86 o 
   6   6   7        7.92        2.08      3.90 o 
   7   6   7       35.25       35.29      5.46 o 
   8   6   7        0.91       -9.49     16.05 o 
   9   6   7        2.20        2.83      9.03 o 
  10   6   7       18.71       14.92     12.09 o 
 -12   7   7        2.83       -9.86      9.88 o 
 -11   7   7        0.60       -2.92      8.10 o 
 -10   7   7        0.04        2.24      7.25 o 
  -9   7   7        0.22        0.96      4.09 o 
  -8   7   7      171.44      213.57      5.74 o 
  -7   7   7      286.33      299.20      5.88 o 
  -6   7   7       23.86       19.00      2.58 o 
  -5   7   7      138.90      160.56      5.78 o 
  -4   7   7      163.33      168.52      4.47 o 
  -3   7   7      220.28      223.90      4.09 o 
  -2   7   7      394.07      348.44      5.12 o 
  -1   7   7        0.30        1.46      1.40 o 
   0   7   7      110.12      174.25      5.02 o 
   1   7   7       56.29       65.42      2.86 o 
   2   7   7        1.34        2.05      2.07 o 
   3   7   7      303.42      272.71      4.48 o 
   4   7   7        6.56        6.16      1.77 o 
   5   7   7      270.45      298.82      5.66 o 
   6   7   7       10.58       -1.83      3.84 o 
   7   7   7       49.53       46.84      5.31 o 
   8   7   7       19.73        4.62      9.15 o 
   9   7   7        0.94      -11.03      8.82 o 
  10   7   7        8.24       18.56     13.41 o 
 -12   8   7        2.48       -2.73      9.90 o 
 -11   8   7       45.90       58.99      8.10 o 
 -10   8   7      181.35      187.22      7.96 o 
  -9   8   7       17.32       21.98      4.42 o 
  -8   8   7      140.84      159.24      5.47 o 
  -7   8   7       68.92       75.07      3.49 o 
  -6   8   7        9.29        3.45      2.53 o 
  -5   8   7      766.16      772.80     10.90 o 
  -4   8   7      121.84      151.62      4.36 o 
  -3   8   7      223.47      226.95      4.49 o 
  -2   8   7        0.18        1.03      1.66 o 
  -1   8   7      526.27      467.56      5.88 o 
   0   8   7        2.01        5.35      1.74 o 
   1   8   7       11.41        9.44      1.58 o 
   2   8   7      518.63      428.30      7.26 o 
   3   8   7      100.16       66.50      3.10 o 
   4   8   7      214.00      182.13      3.44 o 
   5   8   7       23.09       26.98      2.82 o 
   6   8   7        4.14        0.45      4.28 o 
   7   8   7        8.19       14.63      5.21 o 
   8   8   7        5.05       -4.57      7.64 o 
   9   8   7        5.54        7.18      7.63 o 
  10   8   7        1.58        0.21     15.49 o 
 -12   9   7        5.67      -16.32     10.15 o 
 -11   9   7        5.07       14.18      7.66 o 
 -10   9   7      206.51      220.33     13.53 o 
  -9   9   7      155.86      123.77      5.01 o 
  -8   9   7       22.62       28.49      3.37 o 
  -7   9   7      180.11      160.58      5.02 o 
  -6   9   7        3.69       -0.98      2.54 o 
  -5   9   7      315.72      274.15      6.56 o 
  -4   9   7       21.66       28.63      2.51 o 
  -3   9   7        9.70       15.36      2.03 o 
  -2   9   7       66.91       59.58      2.64 o 
  -1   9   7       31.37       41.83      2.75 o 
   0   9   7       37.95       32.80      2.97 o 
   1   9   7        8.44        9.17      1.90 o 
   2   9   7        1.73        4.86      1.89 o 
   3   9   7        3.07        4.30      1.99 o 
   4   9   7       15.77       12.68      2.30 o 
   5   9   7       62.72       67.66      3.40 o 
   6   9   7      171.42      170.38      7.31 o 
   7   9   7        0.43        1.77      4.89 o 
   8   9   7       26.85       28.50      8.27 o 
   9   9   7        2.21        6.94     10.23 o 
  10   9   7        0.01      -13.79     12.17 o 
 -12  10   7       14.55       21.12     10.17 o 
 -11  10   7        0.05        8.30     15.24 o 
 -10  10   7       63.72       51.15     10.41 o 
  -9  10   7       45.97       49.32      4.31 o 
  -8  10   7      322.91      379.57      7.84 o 
  -7  10   7       25.56       28.58      3.68 o 
  -6  10   7       90.90      103.88      4.40 o 
  -5  10   7      112.07      150.69      4.81 o 
  -4  10   7       58.43       46.76      2.51 o 
  -3  10   7      639.08      553.52      7.43 o 
  -2  10   7        0.74        2.76      1.98 o 
  -1  10   7      194.27      208.42      4.34 o 
   0  10   7       39.24       79.08      4.40 o 
   1  10   7      112.06      103.40      3.11 o 
   2  10   7        0.12        9.71      2.17 o 
   3  10   7       42.06       38.04      3.20 o 
   4  10   7       78.24       81.20      3.63 o 
   5  10   7       52.03       68.54      3.62 o 
   6  10   7       26.58       33.70      4.29 o 
   7  10   7        0.54       -5.97      4.85 o 
   8  10   7       13.18       22.50      6.23 o 
   9  10   7        9.81        3.66     11.02 o 
  10  10   7        0.00        6.07     14.79 o 
 -12  11   7        0.74        1.92     10.64 o 
 -11  11   7        0.37       -9.20      7.66 o 
 -10  11   7       13.60       14.69      5.88 o 
  -9  11   7       83.89      107.01      5.39 o 
  -8  11   7      300.69      336.51      8.04 o 
  -7  11   7        2.39       12.18      2.92 o 
  -6  11   7      142.77      169.67      5.99 o 
  -5  11   7      137.05      143.18      4.86 o 
  -4  11   7        0.86        0.75      1.79 o 
  -3  11   7      197.70      224.28      4.57 o 
  -2  11   7       64.28       66.35      3.33 o 
  -1  11   7        0.02        6.28      1.73 o 
   0  11   7      159.38      190.25      6.84 o 
   1  11   7      218.82      223.31      3.81 o 
   2  11   7     1163.89     1079.69     10.87 o 
   3  11   7       20.95       17.11      2.73 o 
   4  11   7       35.36       42.45      2.99 o 
   5  11   7       21.81       16.30      2.55 o 
   6  11   7      137.04      127.42      6.40 o 
   7  11   7        0.68       -5.60      5.22 o 
   8  11   7       29.41       36.25      7.47 o 
   9  11   7        0.00        6.77      9.04 o 
  10  11   7        7.99        2.18     10.65 o 
 -12  12   7       13.78       26.96     10.50 o 
 -11  12   7        0.92      -21.41     10.71 o 
 -10  12   7      108.09      126.02      8.46 o 
  -9  12   7       11.23       11.96      3.93 o 
  -8  12   7        2.14        3.76      3.59 o 
  -7  12   7      158.20      159.00      6.57 o 
  -6  12   7      958.83      958.66     10.52 o 
  -5  12   7      264.81      242.59      5.88 o 
  -4  12   7      192.82      183.13      4.11 o 
  -3  12   7      172.31      143.99      4.55 o 
  -2  12   7       23.73       15.35      1.90 o 
  -1  12   7      106.50      120.72      2.80 o 
   0  12   7      447.13      527.54      5.89 o 
   1  12   7      381.82      332.01      5.31 o 
   2  12   7      804.98      834.57      9.25 o 
   3  12   7      109.16       99.93      4.56 o 
   4  12   7       41.94       36.12      2.37 o 
   5  12   7        1.99        3.50      2.56 o 
   6  12   7        2.77       15.11      3.90 o 
   7  12   7        5.22       13.96      4.47 o 
   8  12   7       33.73       47.05      7.75 o 
   9  12   7        8.15       17.47      9.08 o 
 -12  13   7        0.29      -16.42     11.53 o 
 -11  13   7        8.33      -14.98     10.13 o 
 -10  13   7       17.14       13.40      6.10 o 
  -9  13   7       63.83       73.68      5.10 o 
  -8  13   7       10.54       16.06      3.77 o 
  -7  13   7       16.98       12.39      3.17 o 
  -6  13   7       96.85      119.37      4.62 o 
  -5  13   7      266.35      240.51      5.31 o 
  -4  13   7        3.12        6.26      1.98 o 
  -3  13   7      323.71      286.88      4.77 o 
  -2  13   7      269.74      249.34      4.16 o 
  -1  13   7      285.09      230.60      4.27 o 
   0  13   7      493.20      421.94      6.93 o 
   1  13   7      117.95      110.59      4.83 o 
   2  13   7       20.06       30.00      3.15 o 
   3  13   7      132.95      153.48      5.20 o 
   4  13   7      154.04      134.60      3.85 o 
   5  13   7       50.41       46.19      3.01 o 
   6  13   7       27.31       33.87      4.26 o 
   7  13   7        0.08        8.99      4.44 o 
   8  13   7        3.05       13.47      7.31 o 
   9  13   7        4.07        1.58      8.98 o 
 -12  14   7        2.04       -1.07     11.79 o 
 -11  14   7        4.22      -19.99     10.04 o 
 -10  14   7        5.04        5.33      6.16 o 
  -9  14   7       12.48       10.68      3.98 o 
  -8  14   7       35.14       33.92      2.94 o 
  -7  14   7       18.74       44.90      3.73 o 
  -6  14   7      180.77      171.22      5.08 o 
  -5  14   7        0.54        9.75      1.55 o 
  -4  14   7       11.35       10.27      2.39 o 
  -3  14   7        3.39        6.65      1.73 o 
  -2  14   7       32.41       38.08      2.15 o 
  -1  14   7      242.66      175.12      2.85 o 
   0  14   7      534.31      635.37      6.79 o 
   1  14   7      792.43      685.63      7.63 o 
   2  14   7     1258.56     1239.64     12.41 o 
   3  14   7      139.87      132.31      6.80 o 
   4  14   7      163.98      169.49      5.16 o 
   5  14   7        9.85        6.69      2.38 o 
   6  14   7       88.20       89.12      5.13 o 
   7  14   7        3.02        3.90      4.76 o 
   8  14   7        0.63        5.48      5.53 o 
   9  14   7        0.08       10.75      9.22 o 
 -12  15   7        0.90        6.79     14.85 o 
 -11  15   7        2.47       -5.56     17.91 o 
 -10  15   7       13.60       12.58      6.34 o 
  -9  15   7        0.47        0.33      3.75 o 
  -8  15   7        1.21       -5.55      2.77 o 
  -7  15   7        4.77        2.42      3.22 o 
  -6  15   7      121.83      109.09      4.23 o 
  -5  15   7      430.70      423.46      4.88 o 
  -4  15   7     1203.09     1158.99     10.99 o 
  -3  15   7       62.07       51.88      2.45 o 
  -2  15   7      119.81      100.05      3.59 o 
  -1  15   7        1.80        4.04      1.62 o 
   0  15   7      261.93      256.93      4.15 o 
   1  15   7      512.77      467.58      6.11 o 
   2  15   7        0.01       13.15      2.99 o 
   3  15   7       77.61       59.98      2.98 o 
   4  15   7       18.32       25.05      3.11 o 
   5  15   7        5.86        9.61      3.11 o 
   6  15   7       84.27       87.60      5.24 o 
   7  15   7       50.96       60.56      5.94 o 
   8  15   7        0.95        9.90      7.37 o 
   9  15   7        0.24      -10.75     10.47 o 
 -12  16   7        0.03       -5.66     10.63 o 
 -11  16   7        6.00       -0.19     16.31 o 
 -10  16   7        7.73       11.03      6.45 o 
  -9  16   7       16.85       10.95      4.07 o 
  -8  16   7        0.25       -5.78      2.89 o 
  -7  16   7       56.62       52.07      3.85 o 
  -6  16   7        0.00       -2.45      2.91 o 
  -5  16   7       51.58       54.35      2.49 o 
  -4  16   7      244.11      237.54      4.94 o 
  -3  16   7      670.38      626.59      6.98 o 
  -2  16   7        0.02        6.53      2.13 o 
  -1  16   7       89.78       81.84      5.36 o 
   0  16   7        2.26        6.36      2.36 o 
   1  16   7        0.04        3.76      1.93 o 
   2  16   7       55.24       56.05      2.91 o 
   3  16   7       21.78       29.09      2.83 o 
   4  16   7        7.20        6.55      3.14 o 
   5  16   7        5.89        4.38      2.27 o 
   6  16   7       34.42       42.64      4.85 o 
   7  16   7        6.77        7.46      5.64 o 
   8  16   7       13.13       26.67      7.09 o 
   9  16   7        0.71       15.67      9.73 o 
 -11  17   7        0.05       12.04     11.76 o 
 -10  17   7        3.78       -2.09      6.71 o 
  -9  17   7        1.89       -1.34      3.39 o 
  -8  17   7        2.10       -0.60      3.11 o 
  -7  17   7       35.46       38.10      3.74 o 
  -6  17   7       49.14       59.44      3.87 o 
  -5  17   7        3.71        5.40      1.92 o 
  -4  17   7      184.44      188.16      4.66 o 
  -3  17   7      116.51      135.16      5.48 o 
  -2  17   7      616.49      622.52      8.93 o 
  -1  17   7     1092.79      990.43     11.19 o 
   0  17   7      443.70      418.28      6.86 o 
   1  17   7       61.58       82.34      2.49 o 
   2  17   7       34.41       45.08      2.66 o 
   3  17   7       91.20      108.47      4.07 o 
   4  17   7        1.76        2.38      2.69 o 
   5  17   7        0.04        0.05      2.97 o 
   6  17   7       15.86       17.83      4.47 o 
   7  17   7       24.91       33.05      9.43 o 
   8  17   7        0.77       13.25      6.88 o 
   9  17   7        1.66        5.05     10.42 o 
 -11  18   7        0.02        2.47     10.79 o 
 -10  18   7        6.38        2.90      7.20 o 
  -9  18   7        6.69        9.96      4.63 o 
  -8  18   7       47.29       62.94      4.07 o 
  -7  18   7      104.07      109.47      3.78 o 
  -6  18   7       63.20       72.46      4.11 o 
  -5  18   7        8.09        2.21      2.00 o 
  -4  18   7       19.66       20.49      2.27 o 
  -3  18   7      179.26      135.92      4.20 o 
  -2  18   7     1163.27     1213.70     12.11 o 
  -1  18   7       53.93       45.66      4.00 o 
   0  18   7      173.09      170.91      5.36 o 
   1  18   7      721.24      696.55      8.65 o 
   2  18   7       36.30       49.44      2.24 o 
   3  18   7      321.58      366.42      5.63 o 
   4  18   7      201.96      198.83      5.67 o 
   5  18   7        2.01        8.58      3.65 o 
   6  18   7       38.69       49.06      4.66 o 
   7  18   7       16.90       19.85      7.97 o 
   8  18   7        7.95       17.75     11.77 o 
   9  18   7        3.98        4.61      9.89 o 
 -11  19   7        0.06       10.84     11.46 o 
 -10  19   7        0.07        0.40      7.34 o 
  -9  19   7        0.21        0.74      4.41 o 
  -8  19   7        0.99       -0.06      3.54 o 
  -7  19   7       35.75       41.90      3.16 o 
  -6  19   7        0.47        4.32      2.83 o 
  -5  19   7       20.24        9.52      2.14 o 
  -4  19   7      207.82      234.21      4.66 o 
  -3  19   7        0.93        2.86      2.35 o 
  -2  19   7      164.64      204.86      4.86 o 
  -1  19   7      467.77      506.85      7.95 o 
   0  19   7      474.21      402.32      7.54 o 
   1  19   7      140.66      196.91      5.15 o 
   2  19   7        0.03        2.40      1.74 o 
   3  19   7        0.17        4.78      2.30 o 
   4  19   7        2.06        0.57      2.39 o 
   5  19   7        1.92       -1.76      3.48 o 
   6  19   7        4.33        5.49      4.29 o 
   7  19   7       10.74       12.86      6.21 o 
   8  19   7        7.72       17.02      7.72 o 
   9  19   7        0.06       14.09     11.22 o 
 -11  20   7        0.50        0.87     12.27 o 
 -10  20   7        4.37       -4.35      7.14 o 
  -9  20   7        0.01        1.73      4.64 o 
  -8  20   7        0.25       -0.03      3.81 o 
  -7  20   7        2.13        0.51      2.69 o 
  -6  20   7       92.66      133.13      4.92 o 
  -5  20   7      390.21      416.88      5.77 o 
  -4  20   7      386.15      402.29      6.71 o 
  -3  20   7        2.99        1.90      2.41 o 
  -2  20   7      258.10      323.53      5.69 o 
  -1  20   7      391.58      343.67      6.40 o 
   0  20   7       28.14       30.70      3.02 o 
   1  20   7      122.17      153.06      4.95 o 
   2  20   7      202.03      231.47      5.52 o 
   3  20   7       31.41       32.37      2.64 o 
   4  20   7        1.36        1.12      2.74 o 
   5  20   7       14.91       23.09      4.21 o 
   6  20   7        0.44        1.88      5.00 o 
   7  20   7       18.74       38.21      6.14 o 
   8  20   7        0.24       11.94      8.91 o 
   9  20   7       22.25       44.46     12.24 o 
 -11  21   7        0.10       26.02     19.95 o 
 -10  21   7        5.81       17.30      7.66 o 
  -9  21   7        2.87       17.59      4.41 o 
  -8  21   7       27.96       25.30      3.87 o 
  -7  21   7       25.58       34.98      3.41 o 
  -6  21   7       85.26       84.11      3.43 o 
  -5  21   7      187.54      214.64      6.16 o 
  -4  21   7       34.72       34.60      3.56 o 
  -3  21   7       24.66       20.30      2.80 o 
  -2  21   7      341.50      360.39      6.53 o 
  -1  21   7        0.05        3.93      2.71 o 
   0  21   7      308.03      235.57      5.68 o 
   1  21   7       47.46       49.37      2.73 o 
   2  21   7       27.10       49.64      2.86 o 
   3  21   7      284.81      283.78      5.49 o 
   4  21   7        3.35        5.77      2.93 o 
   5  21   7        4.10        7.64      4.05 o 
   6  21   7       27.49       29.27      4.44 o 
   7  21   7       23.51       30.38      6.71 o 
   8  21   7        2.68        1.12      8.63 o 
   9  21   7       27.89       30.82     13.71 o 
 -11  22   7        2.47       13.88     18.21 o 
 -10  22   7        2.20        1.24      7.45 o 
  -9  22   7       45.04       63.23      6.74 o 
  -8  22   7        0.03        7.33      3.43 o 
  -7  22   7       31.12       32.51      3.12 o 
  -6  22   7        0.39        1.06      2.62 o 
  -5  22   7        6.04       13.95      2.59 o 
  -4  22   7       31.22       21.45      2.98 o 
  -3  22   7       14.37        6.97      2.76 o 
  -2  22   7      153.73      128.25      3.95 o 
  -1  22   7        0.05       -0.70      2.96 o 
   0  22   7        5.93        6.71      2.78 o 
   1  22   7      579.91      598.01      7.68 o 
   2  22   7      330.92      331.98      5.88 o 
   3  22   7       39.57       39.05      3.06 o 
   4  22   7       15.53       12.01      3.58 o 
   5  22   7       42.08       34.57      4.21 o 
   6  22   7       30.31       34.71      4.69 o 
   7  22   7       25.81       44.04      6.78 o 
   8  22   7       12.64       11.75      8.85 o 
 -11  23   7       20.56      -20.82     19.08 o 
 -10  23   7        1.66       -9.08     12.27 o 
  -9  23   7        0.82        1.58      6.91 o 
  -8  23   7      148.13      190.70      7.65 o 
  -7  23   7       65.13       60.13      3.96 o 
  -6  23   7      130.79      121.12      4.82 o 
  -5  23   7       65.13       53.15      3.25 o 
  -4  23   7      108.89      106.11      4.31 o 
  -3  23   7       45.09       63.80      3.44 o 
  -2  23   7       11.02       20.73      2.37 o 
  -1  23   7        0.76        2.75      2.80 o 
   0  23   7       22.62       21.98      2.18 o 
   1  23   7       94.62      101.44      4.02 o 
   2  23   7      143.00      163.10      5.15 o 
   3  23   7      223.56      234.06      6.02 o 
   4  23   7       96.65      116.40      5.62 o 
   5  23   7       21.46       28.45      4.50 o 
   6  23   7       15.71       18.99      6.08 o 
   7  23   7        4.94        1.08      6.57 o 
   8  23   7       12.22        8.70      8.95 o 
 -11  24   7        4.64       -6.94     19.08 o 
 -10  24   7       24.53       19.27     11.05 o 
  -9  24   7      121.65      126.48     10.06 o 
  -8  24   7       35.63       47.07      4.99 o 
  -7  24   7      108.66      130.96      5.10 o 
  -6  24   7       85.66       83.95      3.86 o 
  -5  24   7        1.38        1.33      3.12 o 
  -4  24   7        8.23        7.46      2.85 o 
  -3  24   7        0.01       -1.18      2.58 o 
  -2  24   7        0.06       -0.57      2.31 o 
  -1  24   7        0.09       -1.04      1.86 o 
   0  24   7        0.47        0.93      2.39 o 
   1  24   7       16.08       18.63      3.20 o 
   2  24   7      190.66      193.94      5.41 o 
   3  24   7        0.00       10.60      2.95 o 
   4  24   7       44.56       38.77      3.88 o 
   5  24   7        3.68        2.45      4.72 o 
   6  24   7        1.92        5.89      5.64 o 
   7  24   7        4.71        7.44      8.24 o 
   8  24   7       15.94       -0.50     10.84 o 
 -10  25   7       21.38       -3.20      9.07 o 
  -9  25   7        0.18        7.52      6.64 o 
  -8  25   7       82.43      108.77      5.86 o 
  -7  25   7        1.42       -3.10      3.55 o 
  -6  25   7       32.26       33.05      3.06 o 
  -5  25   7        4.92       17.73      3.33 o 
  -4  25   7      102.38       81.58      4.38 o 
  -3  25   7       21.53       19.75      2.60 o 
  -2  25   7       11.50       12.15      1.90 o 
  -1  25   7        5.07        6.00      2.62 o 
   0  25   7        4.68        1.98      2.56 o 
   1  25   7       21.84       17.77      2.77 o 
   2  25   7       19.33       28.35      3.22 o 
   3  25   7      102.37       93.81      6.77 o 
   4  25   7       28.77       34.65      4.01 o 
   5  25   7      118.13      104.31      6.14 o 
   6  25   7       39.33       37.15      5.23 o 
   7  25   7        2.82       11.02      8.39 o 
   8  25   7        0.05        1.59      9.37 o 
 -10  26   7        0.03      -26.89     17.35 o 
  -9  26   7        2.50       -9.15      9.06 o 
  -8  26   7       86.52       54.79      6.12 o 
  -7  26   7        2.86        2.32      4.35 o 
  -6  26   7       45.01       51.26      3.55 o 
  -5  26   7       35.58       41.23      3.97 o 
  -4  26   7        0.02        0.23      3.69 o 
  -3  26   7      157.13      151.13      6.13 o 
  -2  26   7       34.58       35.01      2.62 o 
  -1  26   7       50.70       43.68      3.49 o 
   0  26   7       18.20       18.66      2.78 o 
   1  26   7        1.36        3.44      2.76 o 
   2  26   7       20.71       11.80      3.19 o 
   3  26   7       62.24       54.79      4.98 o 
   4  26   7       66.71       52.10      4.77 o 
   5  26   7       45.72       41.59      5.33 o 
   6  26   7       67.24       62.05      6.92 o 
   7  26   7        3.41       -2.42     11.95 o 
   8  26   7        0.01      -20.22     12.70 o 
 -10  27   7        9.77       -2.08     12.08 o 
  -9  27   7        2.92        1.06      8.00 o 
  -8  27   7        1.27        0.56      6.14 o 
  -7  27   7        6.60       12.64      4.11 o 
  -6  27   7       73.53       72.42      4.33 o 
  -5  27   7        8.99       20.27      2.98 o 
  -4  27   7       15.59       25.50      3.11 o 
  -3  27   7       17.37       15.06      2.86 o 
  -2  27   7      137.37      137.39      4.69 o 
  -1  27   7       54.23       43.20      3.32 o 
   0  27   7        0.84       -1.47      2.61 o 
   1  27   7       38.12       59.90      3.74 o 
   2  27   7       77.28       79.40      4.41 o 
   3  27   7       35.92       20.33      4.57 o 
   4  27   7      142.43      139.50      5.94 o 
   5  27   7       22.29       26.64      5.30 o 
   6  27   7        5.05       -4.96      6.68 o 
   7  27   7        0.05       -8.70      9.65 o 
   8  27   7        1.44       -3.94     18.90 o 
 -10  28   7       12.29       18.28     12.56 o 
  -9  28   7        0.73       -9.40      8.81 o 
  -8  28   7        3.53        2.49      5.59 o 
  -7  28   7        9.86        5.50      5.21 o 
  -6  28   7        5.96        3.36      3.24 o 
  -5  28   7       45.51       43.17      3.64 o 
  -4  28   7       45.63       40.24      4.28 o 
  -3  28   7       98.41      113.71      3.95 o 
  -2  28   7       43.32       53.81      3.70 o 
  -1  28   7       10.20       10.04      3.35 o 
   0  28   7        4.36        1.41      3.13 o 
   1  28   7       11.06       20.93      3.39 o 
   2  28   7       17.76        7.07      3.94 o 
   3  28   7       68.92       37.00      4.69 o 
   4  28   7        0.34        0.69      3.85 o 
   5  28   7       17.72        9.46      5.27 o 
   6  28   7        9.71       18.01      9.57 o 
   7  28   7        9.37        8.73     10.29 o 
 -10  29   7        5.75        0.61     10.57 o 
  -9  29   7        8.75        1.80      9.41 o 
  -8  29   7        7.96        5.80      6.23 o 
  -7  29   7       27.05       43.47      7.76 o 
  -6  29   7        8.17        7.55      4.14 o 
  -5  29   7       27.21       26.48      5.39 o 
  -4  29   7       12.16       11.84      4.30 o 
  -3  29   7        8.52        6.22      3.44 o 
  -2  29   7        3.25        6.83      2.77 o 
  -1  29   7       75.32       78.02      4.42 o 
   0  29   7        3.10        7.98      3.41 o 
   1  29   7       88.64       92.33      5.08 o 
   2  29   7        0.09        4.11      4.78 o 
   3  29   7       15.47        8.06      4.76 o 
   4  29   7        0.60        1.14      5.40 o 
   5  29   7        0.56       -1.70      5.26 o 
   6  29   7        0.68        0.20      6.84 o 
   7  29   7        4.34        8.98     10.44 o 
  -9  30   7        4.47      -15.83      9.44 o 
  -8  30   7       10.17       25.39      9.34 o 
  -7  30   7        0.25       10.77      5.93 o 
  -6  30   7        0.18       -7.02      4.89 o 
  -5  30   7        0.00       -2.57      3.66 o 
  -4  30   7       28.92       30.24      4.71 o 
  -3  30   7        1.20       -0.66      2.86 o 
  -2  30   7        9.74       10.28      4.07 o 
  -1  30   7       41.92       31.16      4.26 o 
   0  30   7       11.03       12.41      3.48 o 
   1  30   7        0.38       -0.37      4.39 o 
   2  30   7       88.29       68.99      6.19 o 
   3  30   7        6.24        2.98      4.97 o 
   4  30   7        9.71       24.07      6.01 o 
   5  30   7        3.26        7.62      5.97 o 
   6  30   7       23.31        5.45      9.60 o 
   7  30   7        8.98        5.77     11.11 o 
  -9  31   7        1.06        2.54     12.69 o 
  -8  31   7        2.93        0.95      8.00 o 
  -7  31   7        1.05      -11.98      5.99 o 
  -6  31   7        0.26       -1.64      5.06 o 
  -5  31   7        5.02        2.46      4.70 o 
  -4  31   7        1.56       -2.57      3.73 o 
  -3  31   7        4.87        6.32      3.40 o 
  -2  31   7        2.04        2.91      4.63 o 
  -1  31   7        2.33        5.83      4.52 o 
   0  31   7       10.17        8.62      4.53 o 
   1  31   7       11.40        2.57      3.97 o 
   2  31   7        0.78       -0.33      4.67 o 
   3  31   7       19.34        2.53      4.75 o 
   4  31   7        0.46       -0.61      6.04 o 
   5  31   7        1.20        3.03      6.26 o 
   6  31   7        0.36       -2.89      9.62 o 
   7  31   7        0.86        5.95     12.84 o 
  -9  32   7        0.36       -1.67     10.63 o 
  -8  32   7       12.10        3.79     10.72 o 
  -7  32   7        8.82       10.22      6.91 o 
  -6  32   7        3.48       -0.12      4.75 o 
  -5  32   7       38.16       36.24      5.70 o 
  -4  32   7        0.08       -1.13      5.00 o 
  -3  32   7        0.19        2.00      3.60 o 
  -2  32   7        0.59       -4.51      4.55 o 
  -1  32   7       30.63       31.57      6.26 o 
   0  32   7        6.17        5.66      4.92 o 
   1  32   7       43.31       53.72      5.22 o 
   2  32   7       19.54       20.64      4.71 o 
   3  32   7        3.11       12.17      5.17 o 
   4  32   7       14.17        8.74      7.60 o 
   5  32   7        0.16        7.78      7.14 o 
   6  32   7        2.92       -3.49     10.99 o 
   7  32   7        1.57       -4.77     32.52 o 
  -9  33   7        2.42      -14.58     12.84 o 
  -8  33   7        0.98        7.52      9.28 o 
  -7  33   7        0.33       -8.11      7.06 o 
  -6  33   7        0.13       -1.11      5.46 o 
  -5  33   7       10.14       14.01      5.56 o 
  -4  33   7        3.32        4.87      4.33 o 
  -3  33   7       10.89       17.99      5.33 o 
  -2  33   7        0.01        3.63      4.21 o 
  -1  33   7        3.27        1.34      4.58 o 
   0  33   7       17.83        9.68      4.39 o 
   1  33   7        0.25        4.88      4.72 o 
   2  33   7        3.02       -0.22      5.76 o 
   3  33   7        0.01        0.87      6.42 o 
   4  33   7        0.86      -14.18      8.51 o 
   5  33   7        3.14       -5.63      8.03 o 
   6  33   7        0.38        0.40     11.23 o 
  -8  34   7        0.34      -11.21     10.41 o 
  -7  34   7        0.76       -0.53     10.77 o 
  -6  34   7        0.08       -3.88      5.60 o 
  -5  34   7        0.22       -0.16      5.64 o 
  -4  34   7       15.95       14.23      4.95 o 
  -3  34   7       12.64        9.96      4.58 o 
  -2  34   7        6.18       -7.00      4.79 o 
  -1  34   7        1.10        0.61      4.91 o 
   0  34   7        2.83        7.67      5.53 o 
   1  34   7        4.54        7.54      4.85 o 
   2  34   7        0.06        1.94      5.49 o 
   3  34   7       19.46       23.63      6.38 o 
   4  34   7        0.85        0.97      6.47 o 
   5  34   7       10.35       -0.49      7.71 o 
   6  34   7        3.51      -19.57     11.23 o 
  -8  35   7        0.39       13.94     11.85 o 
  -7  35   7        0.00       -8.93      8.31 o 
  -6  35   7       17.01       19.99      7.49 o 
  -5  35   7        0.46        7.82      5.50 o 
  -4  35   7        8.92       10.71      4.95 o 
  -3  35   7       34.67       26.75      5.63 o 
  -2  35   7       12.41        2.26      5.35 o 
  -1  35   7        5.22       10.40      5.07 o 
   0  35   7        0.99        4.58      5.35 o 
   1  35   7        0.77        8.03      4.98 o 
   2  35   7        2.10        9.47      7.09 o 
   3  35   7        0.25        4.92      6.37 o 
   4  35   7        0.57       -0.68      7.51 o 
   5  35   7        1.77       -8.20     11.23 o 
   6  35   7        2.98       -9.63     12.08 o 
  -8  36   7        0.10       -3.41     10.85 o 
  -7  36   7        0.13        9.59     14.31 o 
  -6  36   7        1.20       -8.64      7.83 o 
  -5  36   7        0.33        6.77      6.43 o 
  -4  36   7        0.05        1.18      5.17 o 
  -3  36   7        6.41        5.94      4.58 o 
  -2  36   7       25.57       17.81      5.61 o 
  -1  36   7        2.09       -1.25      6.79 o 
   0  36   7        2.93        9.94      6.05 o 
   1  36   7        0.03        7.78      6.39 o 
   2  36   7        9.86        9.69      6.04 o 
   3  36   7        4.98        2.20      6.70 o 
   4  36   7        1.23       17.21      7.59 o 
   5  36   7        8.04       17.70     16.27 o 
  -7  37   7        1.84        0.19     10.84 o 
  -6  37   7        8.32        4.34     11.04 o 
  -5  37   7        2.45        5.15      6.95 o 
  -4  37   7        7.38        8.36      6.29 o 
  -3  37   7        0.47        0.68      5.54 o 
  -2  37   7        4.42        7.27      5.89 o 
  -1  37   7        1.27       -0.01      6.33 o 
   0  37   7        0.03        6.94      7.01 o 
   1  37   7       10.02       28.21      6.53 o 
   2  37   7        0.08       -4.74      6.47 o 
   3  37   7        0.43       12.71      7.66 o 
   4  37   7        0.01       -2.49      7.94 o 
   5  37   7       11.35        9.31     10.03 o 
  -7  38   7        0.05      -12.42     13.44 o 
  -6  38   7        2.09       20.32     18.21 o 
  -5  38   7        4.13       12.64      8.31 o 
  -4  38   7        2.10       11.33     11.37 o 
  -3  38   7       19.72       26.64      6.02 o 
  -2  38   7        2.81       -4.99      6.85 o 
  -1  38   7        0.55        1.53      6.76 o 
   0  38   7        0.97       -9.54     10.41 o 
   1  38   7        3.59       12.22      7.64 o 
   2  38   7        2.15        0.04      7.00 o 
   3  38   7       14.46       17.92      8.13 o 
   4  38   7        0.95        5.34      8.01 o 
   5  38   7        0.73        7.41     10.49 o 
  -7  39   7        0.04       -8.57     10.57 o 
  -6  39   7        0.06        0.38     14.74 o 
  -5  39   7        0.58        6.65      9.01 o 
  -4  39   7       20.29       34.17      7.45 o 
  -3  39   7        2.94        2.02      6.62 o 
  -2  39   7       10.90       14.36      7.31 o 
  -1  39   7       17.87       27.72      9.14 o 
   0  39   7        0.32       16.59      6.82 o 
   1  39   7       14.41       12.57      7.37 o 
   2  39   7        8.68       14.26      7.15 o 
   3  39   7        0.02       -0.35      8.99 o 
   4  39   7        5.08        2.95      9.19 o 
  -6  40   7        0.04       -3.85     10.99 o 
  -5  40   7        0.73       -8.56      8.67 o 
  -4  40   7        0.04       -8.91      8.31 o 
  -3  40   7        3.05       -2.43      7.59 o 
  -2  40   7        2.59       13.38      8.31 o 
  -1  40   7        2.66        3.95     15.22 o 
   0  40   7        5.04        8.01      8.48 o 
   1  40   7        0.04        7.34      7.80 o 
   2  40   7        1.64        6.28     11.33 o 
   3  40   7        0.10       -3.80      9.19 o 
   4  40   7        0.14        8.87     14.09 o 
  -6  41   7        0.16        1.05      9.27 o 
  -5  41   7        0.02        4.02      9.75 o 
  -4  41   7        0.08      -15.51      8.84 o 
  -3  41   7        0.54       -2.60     17.35 o 
  -2  41   7        0.18       -3.09     14.74 o 
  -1  41   7        3.84        1.73     18.21 o 
   0  41   7        0.00        3.19      9.56 o 
   1  41   7        7.78       12.47     10.30 o 
   2  41   7        3.45        8.38     11.46 o 
   3  41   7        4.34       11.02     10.13 o 
  -5  42   7        8.67       34.11     10.13 o 
  -4  42   7       11.46       13.12     10.13 o 
  -3  42   7        3.15        0.00     14.31 o 
  -2  42   7        7.46       14.92     13.71 o 
  -1  42   7        9.87       27.38     11.33 o 
   0  42   7       13.26       32.53      8.52 o 
   1  42   7       31.56       46.84     13.49 o 
   2  42   7        0.30        8.92     12.84 o 
   3  42   7        2.93        8.51     10.19 o 
  -5  43   7        1.04        1.36     10.51 o 
  -4  43   7       36.12       75.31     11.30 o 
  -3  43   7        0.82       14.20     13.88 o 
  -2  43   7        1.54       24.29     19.08 o 
  -1  43   7        2.37       11.77      9.53 o 
   0  43   7        3.48       19.31     14.07 o 
   1  43   7        7.23       27.07     13.18 o 
   2  43   7        0.40       11.28     14.11 o 
  -4  44   7        8.42       18.55     10.67 o 
  -3  44   7        0.69       24.13     15.61 o 
  -2  44   7        0.00       -0.43     32.52 o 
  -1  44   7        0.34       -0.16     14.15 o 
   0  44   7        9.45        6.94     19.95 o 
   1  44   7       11.79        8.24     17.78 o 
  -3  45   7        4.18       26.02     19.08 o 
  -2  45   7       13.69       43.37     20.82 o 
  -1  45   7        0.10       -6.94     20.82 o 
   0  45   7        0.31       28.68     13.79 o 
 -12   0   8       10.48       -1.54     14.79 o 
 -11   0   8        0.06      -16.27     26.45 o 
 -10   0   8        0.23      -13.13      9.41 o 
  -9   0   8        1.70       -0.08     11.84 o 
  -8   0   8       85.69       81.88      7.50 o 
  -7   0   8       41.07       53.13      4.51 o 
  -6   0   8       15.60       17.52      5.09 o 
  -5   0   8        8.19       10.91      3.76 o 
  -4   0   8      289.48      301.98      7.03 o 
  -3   0   8        1.98        1.27      3.31 o 
  -2   0   8       24.86       35.43      3.90 o 
  -1   0   8       66.80       39.83      4.10 o 
   0   0   8       12.88       39.39      4.26 o 
   1   0   8       11.93       18.21      6.94 o 
   2   0   8       11.73       11.30      3.88 o 
   3   0   8      125.25      149.22      6.70 o 
   4   0   8       10.66       17.02      4.40 o 
   5   0   8       71.01       41.71      6.59 o 
   6   0   8      233.24      240.26     16.15 o 
   7   0   8       41.29       34.14     10.84 o 
   8   0   8       24.24       21.54     11.23 o 
   9   0   8       51.62       65.92     21.68 o 
 -12   1   8        0.80        6.93     14.02 o 
 -11   1   8        1.79       -0.78     12.14 o 
 -10   1   8       15.84        4.95      7.15 o 
  -9   1   8       20.20       17.52      5.64 o 
  -8   1   8        3.51        2.98      5.58 o 
  -7   1   8        4.86        1.91      2.82 o 
  -6   1   8        3.04        3.06      2.23 o 
  -5   1   8        0.13       -1.61      1.97 o 
  -4   1   8       89.71       72.20      4.10 o 
  -3   1   8        2.43        0.77      2.26 o 
  -2   1   8        7.41       10.68      2.38 o 
  -1   1   8       19.83        7.22      2.29 o 
   0   1   8       69.31       61.78      3.05 o 
   1   1   8       58.75       40.84      3.01 o 
   2   1   8       11.10       10.54      1.83 o 
   3   1   8       25.55       32.54      3.00 o 
   4   1   8        4.92        6.87      3.24 o 
   5   1   8        4.00        2.92      4.21 o 
   6   1   8        1.82        8.24      3.44 o 
   7   1   8        0.62        1.02      5.50 o 
   8   1   8       15.51       33.81      9.56 o 
   9   1   8        8.10        4.34     26.02 o 
 -12   2   8        0.66        3.92     10.95 o 
 -11   2   8        2.45      -10.26      9.03 o 
 -10   2   8        1.71      -13.22      9.39 o 
  -9   2   8        8.71        2.00      6.26 o 
  -8   2   8       74.08       90.66      5.55 o 
  -7   2   8       19.40       10.04      3.57 o 
  -6   2   8       24.23       27.54      2.56 o 
  -5   2   8        5.37        0.30      2.20 o 
  -4   2   8        3.11        3.67      1.85 o 
  -3   2   8       24.62       11.13      2.48 o 
  -2   2   8        5.25        1.14      2.17 o 
  -1   2   8      173.78      141.02      4.29 o 
   0   2   8        0.77       -1.22      1.90 o 
   1   2   8        5.13        2.73      2.33 o 
   2   2   8       38.07       23.95      2.16 o 
   3   2   8      161.70      138.51      5.44 o 
   4   2   8        1.77        0.10      3.17 o 
   5   2   8       51.30       43.38      4.90 o 
   6   2   8       11.80       12.36      3.36 o 
   7   2   8        3.12       -2.39      5.43 o 
   8   2   8       48.13       55.48     10.29 o 
   9   2   8        1.88       18.36     16.48 o 
 -12   3   8        4.19        0.11     17.78 o 
 -11   3   8       11.63       -4.52      9.47 o 
 -10   3   8        0.00      -10.65      7.09 o 
  -9   3   8        8.20       -3.95      5.25 o 
  -8   3   8       47.48       52.99      4.83 o 
  -7   3   8       22.79       29.06      3.31 o 
  -6   3   8        0.24       -3.78      2.13 o 
  -5   3   8        8.94        5.60      2.19 o 
  -4   3   8       20.28       16.60      2.00 o 
  -3   3   8        4.16        6.31      1.74 o 
  -2   3   8      107.01      138.92      4.35 o 
  -1   3   8       15.12       26.26      1.93 o 
   0   3   8       92.98       65.36      3.12 o 
   1   3   8        1.68       -4.27      2.14 o 
   2   3   8        8.38        1.46      1.95 o 
   3   3   8       21.60       15.40      2.92 o 
   4   3   8      174.10      186.87      6.02 o 
   5   3   8        0.57        1.59      4.04 o 
   6   3   8        1.76        1.94      3.25 o 
   7   3   8        0.44        8.64      7.67 o 
   8   3   8        6.25        4.55      9.62 o 
   9   3   8        7.56        7.28     14.07 o 
 -12   4   8        6.94       26.65     19.68 o 
 -11   4   8        0.59       11.60      9.47 o 
 -10   4   8       55.66       60.31      7.39 o 
  -9   4   8       13.43        1.01      7.33 o 
  -8   4   8        6.47       -4.84      4.19 o 
  -7   4   8       48.98       59.31      3.78 o 
  -6   4   8        3.00        4.40      2.28 o 
  -5   4   8       43.34       45.77      3.16 o 
  -4   4   8        5.18       10.21      1.94 o 
  -3   4   8       13.57       12.04      2.11 o 
  -2   4   8       94.69       85.58      3.69 o 
  -1   4   8       98.66       82.54      6.72 o 
   0   4   8       94.57       93.41      4.77 o 
   1   4   8        4.64        3.95      4.27 o 
   2   4   8      118.31      112.79      5.01 o 
   3   4   8       36.92       49.23      3.59 o 
   4   4   8        8.60        4.59      3.32 o 
   5   4   8       58.89       65.48      4.27 o 
   6   4   8        6.99       15.02      3.93 o 
   7   4   8       92.60      100.98     10.01 o 
   8   4   8       25.14       25.02      9.93 o 
   9   4   8        4.07        6.96     12.07 o 
 -12   5   8       16.35       -9.49     10.47 o 
 -11   5   8       13.41        3.44      9.09 o 
 -10   5   8        0.08        9.23      7.01 o 
  -9   5   8        6.46       -3.59      5.26 o 
  -8   5   8        2.17       -1.43      3.68 o 
  -7   5   8        0.00        2.54      3.11 o 
  -6   5   8       46.17       52.82      4.34 o 
  -5   5   8        2.00        2.25      2.34 o 
  -4   5   8        7.56        5.03      1.85 o 
  -3   5   8      406.05      348.54      5.77 o 
  -2   5   8       37.78       40.36      2.04 o 
  -1   5   8      614.48      530.61      6.52 o 
   0   5   8        0.35        3.66      2.09 o 
   1   5   8      404.75      374.17      6.41 o 
   2   5   8       65.92       73.07      3.30 o 
   3   5   8       76.80       80.40      2.92 o 
   4   5   8       82.44       73.80      4.08 o 
   5   5   8       11.00       18.00      3.48 o 
   6   5   8      278.77      242.09      7.47 o 
   7   5   8       23.57       31.32      5.85 o 
   8   5   8       26.90       39.56     10.82 o 
   9   5   8        7.27        2.22     10.12 o 
 -12   6   8        1.21       -0.26     23.91 o 
 -11   6   8       50.93       51.38     10.77 o 
 -10   6   8       26.10       15.65      6.92 o 
  -9   6   8       69.97       80.87      6.39 o 
  -8   6   8        0.93        5.55      3.72 o 
  -7   6   8        2.74        0.15      3.35 o 
  -6   6   8        4.19        5.14      3.47 o 
  -5   6   8       51.83       64.86      3.19 o 
  -4   6   8       82.26      104.41      3.64 o 
  -3   6   8       34.90       39.81      2.69 o 
  -2   6   8        2.71       -0.39      1.72 o 
  -1   6   8       25.07       34.40      2.77 o 
   0   6   8      145.95      159.57      4.34 o 
   1   6   8      451.65      457.88      8.49 o 
   2   6   8       34.80       40.00      2.85 o 
   3   6   8        3.07        5.59      2.45 o 
   4   6   8        5.82        1.73      2.85 o 
   5   6   8       41.23       20.49      4.13 o 
   6   6   8       17.61       17.19      4.94 o 
   7   6   8       25.18       30.07      6.11 o 
   8   6   8       15.90       -0.17      8.39 o 
   9   6   8        6.37        3.11     10.21 o 
 -12   7   8       13.36       10.73     10.85 o 
 -11   7   8        0.02       -5.72      9.53 o 
 -10   7   8        0.60        4.20      8.37 o 
  -9   7   8        4.27       12.81      5.58 o 
  -8   7   8      346.73      312.71      7.55 o 
  -7   7   8        7.99       12.68      3.45 o 
  -6   7   8       17.39       13.90      3.89 o 
  -5   7   8      115.91      104.35      3.92 o 
  -4   7   8      101.39      121.26      4.28 o 
  -3   7   8       28.92       39.92      2.84 o 
  -2   7   8       24.81       17.88      1.97 o 
  -1   7   8       39.25       42.65      2.39 o 
   0   7   8      246.44      211.84      4.78 o 
   1   7   8       76.99       59.65      3.43 o 
   2   7   8       72.09       73.57      3.26 o 
   3   7   8      171.49      191.49      4.92 o 
   4   7   8       24.78       47.66      3.41 o 
   5   7   8      365.84      399.76     10.92 o 
   6   7   8       27.55       24.17      4.59 o 
   7   7   8       14.11        7.30      6.03 o 
   8   7   8        7.99       -0.56      8.32 o 
   9   7   8        1.87      -10.89      9.93 o 
 -12   8   8        4.17       11.04     10.88 o 
 -11   8   8       13.94       25.95     15.27 o 
 -10   8   8       77.37       69.20     10.91 o 
  -9   8   8       59.45       63.30      5.56 o 
  -8   8   8       99.31      121.12      5.16 o 
  -7   8   8      100.90       90.74      4.73 o 
  -6   8   8        4.88       12.01      3.05 o 
  -5   8   8        4.00        4.52      2.28 o 
  -4   8   8       61.13       77.69      3.36 o 
  -3   8   8       44.69       58.71      3.20 o 
  -2   8   8       15.97       16.22      1.92 o 
  -1   8   8      731.75      617.21      8.12 o 
   0   8   8       64.47       99.02      9.01 o 
   1   8   8      179.44      187.61      6.72 o 
   2   8   8      233.96      235.66      6.18 o 
   3   8   8      118.68      116.37      4.18 o 
   4   8   8      558.82      582.53      7.47 o 
   5   8   8        3.39       11.78      4.77 o 
   6   8   8       23.47       26.85      4.58 o 
   7   8   8       24.80       21.42      6.09 o 
   8   8   8       14.41        5.13     10.46 o 
   9   8   8        2.90       -4.01     10.12 o 
 -12   9   8        8.98       10.74     14.65 o 
 -11   9   8        2.33        8.94      9.80 o 
 -10   9   8       33.74       61.27      7.46 o 
  -9   9   8       43.25       56.90      5.92 o 
  -8   9   8      302.72      290.37     11.88 o 
  -7   9   8       33.82       47.33      3.99 o 
  -6   9   8      336.75      338.96      9.22 o 
  -5   9   8      111.08       87.41      3.49 o 
  -4   9   8      218.00      269.77      5.08 o 
  -3   9   8       82.85       82.58      5.52 o 
  -2   9   8       52.00       47.66      2.89 o 
  -1   9   8      519.06      433.70      8.33 o 
   0   9   8       16.27       20.14      2.42 o 
   1   9   8       37.33       45.68      3.81 o 
   2   9   8       58.36       66.09      3.43 o 
   3   9   8       90.23       90.01      4.30 o 
   4   9   8      196.72      233.11      7.81 o 
   5   9   8       36.66       35.37      5.25 o 
   6   9   8        0.06       -2.57      4.21 o 
   7   9   8        0.48        5.64     10.10 o 
   8   9   8        2.15        9.12      9.84 o 
   9   9   8       12.35        9.74      9.98 o 
 -12  10   8        0.02        3.40     11.01 o 
 -11  10   8        0.11      -16.89     14.15 o 
 -10  10   8        3.27        0.38      7.85 o 
  -9  10   8        0.79       14.30      6.27 o 
  -8  10   8       27.91       59.48      4.63 o 
  -7  10   8        2.13        4.72      3.23 o 
  -6  10   8       20.53       19.58      3.89 o 
  -5  10   8       55.90       58.99      3.24 o 
  -4  10   8       76.95       71.81      4.39 o 
  -3  10   8      248.99      262.37      5.33 o 
  -2  10   8      927.36      899.37      9.45 o 
  -1  10   8      236.21      210.33      5.65 o 
   0  10   8       41.76       43.67      2.60 o 
   1  10   8      612.67      581.28      8.03 o 
   2  10   8      495.24      408.68     10.53 o 
   3  10   8      469.58      496.98      7.20 o 
   4  10   8       24.35       22.95      3.16 o 
   5  10   8        1.63        4.27      3.83 o 
   6  10   8       39.39       30.93      3.86 o 
   7  10   8       12.17       11.22      7.14 o 
   8  10   8       16.85       14.48      8.79 o 
   9  10   8        1.94       -3.87     11.64 o 
 -11  11   8        1.06      -14.51      9.57 o 
 -10  11   8        2.00        1.29      7.10 o 
  -9  11   8       39.99       47.85      5.12 o 
  -8  11   8      471.87      488.72      8.60 o 
  -7  11   8        8.94       23.34      3.57 o 
  -6  11   8       55.30       45.43      3.50 o 
  -5  11   8      228.34      211.13      5.95 o 
  -4  11   8      231.44      237.52      6.12 o 
  -3  11   8       80.15       57.89      3.19 o 
  -2  11   8      772.66      793.97     10.53 o 
  -1  11   8        5.03        9.58      2.22 o 
   0  11   8      380.05      338.52      7.70 o 
   1  11   8      991.18      907.01     11.66 o 
   2  11   8      584.89      627.42      8.33 o 
   3  11   8        9.01        7.91      3.05 o 
   4  11   8       36.15       48.67      4.10 o 
   5  11   8      114.99      109.76      3.69 o 
   6  11   8        4.44        8.41      3.81 o 
   7  11   8        4.18        7.19      6.97 o 
   8  11   8       23.04       11.51     10.07 o 
   9  11   8        0.50       23.51     11.86 o 
 -11  12   8       10.82       -2.84     14.57 o 
 -10  12   8        3.42        6.93      6.93 o 
  -9  12   8        0.46       -2.70      4.54 o 
  -8  12   8       60.14       82.35      4.75 o 
  -7  12   8      501.16      493.72      8.19 o 
  -6  12   8      377.15      429.80      7.27 o 
  -5  12   8       40.70       39.12      2.54 o 
  -4  12   8      159.77      132.23      4.04 o 
  -3  12   8       12.37       14.12      2.38 o 
  -2  12   8      143.08      154.49      4.47 o 
  -1  12   8        1.88        2.78      1.99 o 
   0  12   8      885.27      815.50     11.70 o 
   1  12   8        0.16       15.46      2.92 o 
   2  12   8      443.43      432.40      7.25 o 
   3  12   8        1.37        1.54      4.44 o 
   4  12   8       18.98       20.48      3.95 o 
   5  12   8       16.87       23.00      4.61 o 
   6  12   8       36.95       41.46      3.30 o 
   7  12   8        0.43       -3.92      8.07 o 
   8  12   8       10.43       24.57     10.19 o 
   9  12   8        0.19       21.84     10.20 o 
 -11  13   8        2.62       21.48     15.41 o 
 -10  13   8        1.58       -0.90      9.12 o 
  -9  13   8       11.05        8.47      4.69 o 
  -8  13   8        0.01        0.16      4.01 o 
  -7  13   8       18.12       30.85      3.87 o 
  -6  13   8       64.14       79.54      4.04 o 
  -5  13   8      220.94      194.43      4.20 o 
  -4  13   8        4.41        3.36      2.22 o 
  -3  13   8      206.16      182.36      4.84 o 
  -2  13   8       29.00       40.09      2.49 o 
  -1  13   8       39.17       23.20      2.39 o 
   0  13   8     2046.89     1953.18     27.04 o 
   1  13   8       78.85       85.63      3.78 o 
   2  13   8       64.52       60.54      3.15 o 
   3  13   8       48.82       37.42      3.79 o 
   4  13   8       15.45       19.58      3.82 o 
   5  13   8       83.45       80.40      5.15 o 
   6  13   8        4.51        8.84      3.44 o 
   7  13   8        4.59       32.83     12.56 o 
   8  13   8        8.74       12.64      9.00 o 
   9  13   8        3.02       -0.23     12.00 o 
 -11  14   8        0.25      -21.62     14.73 o 
 -10  14   8        4.21        0.68      6.89 o 
  -9  14   8       17.27       18.98      4.94 o 
  -8  14   8       14.41        7.17      4.57 o 
  -7  14   8       24.73       24.15      3.89 o 
  -6  14   8      705.84      723.91      9.96 o 
  -5  14   8       44.52       59.78      2.91 o 
  -4  14   8       60.76       85.61      3.91 o 
  -3  14   8      143.45      157.63      6.02 o 
  -2  14   8      143.74      131.65      4.84 o 
  -1  14   8      112.72       90.12      4.05 o 
   0  14   8       24.86       59.78      8.75 o 
   1  14   8      144.07      132.32      4.50 o 
   2  14   8      111.51      122.32      7.84 o 
   3  14   8       18.39       11.99      3.55 o 
   4  14   8        0.32       -1.88      3.71 o 
   5  14   8       23.80       24.55      4.60 o 
   6  14   8       18.99       30.52      4.40 o 
   7  14   8        4.39       20.77     16.05 o 
   8  14   8        2.24        5.15     10.07 o 
 -11  15   8       12.83        4.74     14.61 o 
 -10  15   8        2.86       -2.35      7.70 o 
  -9  15   8        4.22       -1.33      4.97 o 
  -8  15   8       33.49       36.17      5.11 o 
  -7  15   8       12.45        6.87      3.68 o 
  -6  15   8       21.54       25.90      3.61 o 
  -5  15   8      542.48      606.73      7.49 o 
  -4  15   8      308.70      334.79      8.08 o 
  -3  15   8      312.84      280.71      7.49 o 
  -2  15   8      739.31      817.20      8.62 o 
  -1  15   8       43.70       23.72      2.17 o 
   0  15   8       44.79       47.95      3.51 o 
   1  15   8        0.50       -1.32      2.35 o 
   2  15   8      204.93      187.74      4.96 o 
   3  15   8       82.31       81.03      4.93 o 
   4  15   8        1.31        2.88      5.61 o 
   5  15   8        1.57        1.60      3.63 o 
   6  15   8       13.22       11.87      4.13 o 
   7  15   8        5.70        6.10      9.89 o 
   8  15   8        6.74       13.62     10.69 o 
 -11  16   8        4.17       17.79     16.04 o 
 -10  16   8        0.91       -9.37      7.04 o 
  -9  16   8        4.23       -2.78      5.39 o 
  -8  16   8        9.21        8.03      4.42 o 
  -7  16   8       10.38        8.11      3.76 o 
  -6  16   8       87.63      114.23      4.86 o 
  -5  16   8       31.83       27.38      2.45 o 
  -4  16   8       64.99      102.43      4.95 o 
  -3  16   8      735.57      703.43     11.96 o 
  -2  16   8      814.23      866.76     10.25 o 
  -1  16   8      262.42      218.86      5.91 o 
   0  16   8      210.60      269.34      7.18 o 
   1  16   8       72.25       59.21      2.93 o 
   2  16   8       16.90       38.62      3.58 o 
   3  16   8       34.74       30.71      3.64 o 
   4  16   8       98.05       99.99      6.17 o 
   5  16   8       41.65       32.27      4.09 o 
   6  16   8        3.84       10.53      3.28 o 
   7  16   8       18.05       15.75      8.07 o 
   8  16   8        2.31       18.76     18.12 o 
 -11  17   8        9.05       18.39     16.04 o 
 -10  17   8        0.27        0.91      7.27 o 
  -9  17   8        0.48        5.22      5.77 o 
  -8  17   8        0.16       -3.54      5.11 o 
  -7  17   8       43.20       54.28      4.35 o 
  -6  17   8        0.40       -1.85      3.19 o 
  -5  17   8        1.50       -0.68      2.22 o 
  -4  17   8      444.15      416.18      7.32 o 
  -3  17   8     1190.38     1124.25     11.09 o 
  -2  17   8       63.89      109.37      4.06 o 
  -1  17   8      173.70      170.67      6.99 o 
   0  17   8      275.96      310.30      7.23 o 
   1  17   8        7.76        9.08      1.84 o 
   2  17   8      100.44      130.85      4.52 o 
   3  17   8      111.91      109.48      5.55 o 
   4  17   8        5.83        8.24      4.30 o 
   5  17   8        2.84       -1.52      3.98 o 
   6  17   8        0.12        6.07      8.67 o 
   7  17   8        6.40       13.48      8.62 o 
   8  17   8        4.31       14.30     11.10 o 
 -11  18   8        4.81       29.49     16.65 o 
 -10  18   8       14.25       11.89      7.40 o 
  -9  18   8        0.17       -0.80      5.95 o 
  -8  18   8        4.75        1.43      4.48 o 
  -7  18   8       13.93       12.90      4.07 o 
  -6  18   8       23.74       16.90      3.73 o 
  -5  18   8       48.63       84.22      3.58 o 
  -4  18   8      289.99      283.93      5.52 o 
  -3  18   8       98.57      120.80      4.61 o 
  -2  18   8      342.45      381.50      6.23 o 
  -1  18   8       55.30       63.08      3.92 o 
   0  18   8        4.30       12.72      3.04 o 
   1  18   8       29.84       40.93      3.51 o 
   2  18   8        1.28        2.46      2.68 o 
   3  18   8        0.13        3.71      3.55 o 
   4  18   8       28.87       15.53      2.72 o 
   5  18   8        2.52       -1.60      3.96 o 
   6  18   8        0.44        9.95      5.50 o 
   7  18   8        7.70       20.15      9.64 o 
   8  18   8        0.00       -1.78     10.65 o 
 -11  19   8        2.33       -6.07     15.39 o 
 -10  19   8        6.39       12.55      7.85 o 
  -9  19   8       19.60        6.98      6.03 o 
  -8  19   8        1.01       -1.62      4.44 o 
  -7  19   8       56.66       73.78      4.94 o 
  -6  19   8        3.80        8.93      3.47 o 
  -5  19   8        3.64        4.71      2.94 o 
  -4  19   8        0.34        2.84      2.46 o 
  -3  19   8       63.63       66.55      3.81 o 
  -2  19   8      215.75      229.76      7.86 o 
  -1  19   8      989.52     1002.01     13.65 o 
   0  19   8      494.55      559.47      8.77 o 
   1  19   8       59.43       65.38      3.86 o 
   2  19   8        2.49       -0.14      2.48 o 
   3  19   8       54.31       61.58      5.56 o 
   4  19   8        4.04        2.04      4.52 o 
   5  19   8       23.56       32.00      4.66 o 
   6  19   8       13.77       12.64      4.99 o 
   7  19   8        2.35       10.17      8.47 o 
   8  19   8        7.18       34.37     19.55 o 
 -11  20   8        1.06      -13.24     15.63 o 
 -10  20   8        5.18        3.45      7.70 o 
  -9  20   8       34.55       51.06      6.76 o 
  -8  20   8        0.11        0.49      4.63 o 
  -7  20   8        0.02        2.23      3.88 o 
  -6  20   8      214.94      195.72      5.81 o 
  -5  20   8       53.21       49.81      3.80 o 
  -4  20   8       28.42       29.45      3.19 o 
  -3  20   8       51.59       52.58      3.33 o 
  -2  20   8       77.95       67.21      3.26 o 
  -1  20   8       51.81       45.30      3.73 o 
   0  20   8       13.00       21.12      3.25 o 
   1  20   8        1.29        9.95      3.33 o 
   2  20   8       94.22       89.15      3.76 o 
   3  20   8       18.67       21.40      3.86 o 
   4  20   8       95.47      128.93      6.64 o 
   5  20   8       31.85       37.87      5.26 o 
   6  20   8        0.60        7.41      7.02 o 
   7  20   8        4.37        6.09      9.94 o 
   8  20   8        0.68       14.50     26.89 o 
 -10  21   8        0.77      -16.85      8.42 o 
  -9  21   8        0.45       12.23      6.23 o 
  -8  21   8       30.87       39.85      4.79 o 
  -7  21   8       89.85      125.25      6.18 o 
  -6  21   8       67.91       66.03      5.42 o 
  -5  21   8        0.02        1.08      2.98 o 
  -4  21   8       35.36       32.93      3.36 o 
  -3  21   8       60.24       46.30      3.32 o 
  -2  21   8       28.72       30.41      2.68 o 
  -1  21   8      100.02       79.91      4.36 o 
   0  21   8      402.20      432.24      8.33 o 
   1  21   8        0.05        5.03      3.28 o 
   2  21   8       86.12       78.69      4.49 o 
   3  21   8      236.06      247.81      7.10 o 
   4  21   8        7.51       19.10      4.03 o 
   5  21   8       31.24       41.12      4.82 o 
   6  21   8       20.82       23.05      6.38 o 
   7  21   8        8.09       14.16      9.91 o 
   8  21   8        0.07       -9.05     13.12 o 
 -10  22   8        0.03       -0.77      8.98 o 
  -9  22   8        0.00        8.07      7.73 o 
  -8  22   8        0.18        3.16      4.88 o 
  -7  22   8       22.52       25.30      4.30 o 
  -6  22   8       17.63       19.82      4.56 o 
  -5  22   8        6.14        5.58      3.17 o 
  -4  22   8       27.07       20.42      3.33 o 
  -3  22   8       99.19      183.03      5.23 o 
  -2  22   8        8.59        3.09      2.28 o 
  -1  22   8       38.46       33.82      3.67 o 
   0  22   8        0.03        4.82      3.32 o 
   1  22   8      404.94      420.64      8.77 o 
   2  22   8      202.08      208.37      6.61 o 
   3  22   8       12.89       26.49      3.61 o 
   4  22   8       55.83       67.20      5.04 o 
   5  22   8        0.28       -2.58      4.55 o 
   6  22   8        5.37        2.95      5.10 o 
   7  22   8       24.37       40.38     10.96 o 
   8  22   8        0.02        6.47     12.17 o 
 -10  23   8        0.24      -11.61      9.19 o 
  -9  23   8       10.50        4.66      7.38 o 
  -8  23   8       56.85       54.05      6.86 o 
  -7  23   8       10.56        7.91      5.41 o 
  -6  23   8        1.83       -2.73      5.13 o 
  -5  23   8       16.90        8.14      3.32 o 
  -4  23   8       40.26       29.99      3.56 o 
  -3  23   8        4.57        6.32      2.97 o 
  -2  23   8        8.66       18.41      3.52 o 
  -1  23   8      170.78      205.70      6.41 o 
   0  23   8       33.90       40.66      4.51 o 
   1  23   8       34.10       28.19      4.04 o 
   2  23   8        4.53        5.64      3.96 o 
   3  23   8      139.85      150.86      6.22 o 
   4  23   8       42.92       54.59      4.80 o 
   5  23   8        0.46       -0.84      4.56 o 
   6  23   8        5.38       -1.42      6.67 o 
   7  23   8        0.19        2.45     21.25 o 
 -10  24   8        8.55      -22.55     19.08 o 
  -9  24   8        2.63       14.78      8.58 o 
  -8  24   8       23.68       29.44      6.57 o 
  -7  24   8        1.26        2.77      5.15 o 
  -6  24   8       18.57       10.06      4.56 o 
  -5  24   8        7.07        2.92      3.90 o 
  -4  24   8       15.06       14.54      3.56 o 
  -3  24   8        0.00        4.85      2.99 o 
  -2  24   8        4.33        7.85      2.95 o 
  -1  24   8       62.11       80.87      4.65 o 
   0  24   8       31.99       37.10      3.97 o
[truncated: 115,252 more chars]
